# Supplementary material for: Hydrogenated borophene enabled synthesis of multielement intermetallic catalysts
Source: Nat Commun. 2023 Nov 16;14:7414. doi: 10.1038/s41467-023-43294-z (PMC10654666; doi:10.1038/s41467-023-43294-z)
Supplement: Supplementary file 3 — Source Data [file 41467_2023_43294_MOESM3_ESM.xlsx]

## Sheet: Figure 1b
Midpoint of interval (nm)	frequency(%)
0.35	0.45455
1.05	11.3636
1.75	23.1818
2.45	46.3636
3.15	18.1818
3.85	0.45455

## Sheet: Figure 1c
Midpoint of interval (nm)	frequency(%)
1.05	1.03448
1.75	20
2.45	44.3678
3.15	27.1264
3.85	7.01149
4.55	0.45977

## Sheet: Figure 1d
Midpoint of interval (nm)	frequency(%)
0.9	0.14225
1.5	7.11238
2.1	21.0526
2.7	33.1437
3.3	26.458
3.9	9.67283
4.5	2.41821

## Sheet: Figure 1e
Midpoint of interval (nm)	frequency(%)
1.35	2.66075
2.25	33.2594
3.15	49.8891
4.05	12.1951
4.95	1.77384
5.85	0.22173

## Sheet: Figure 1f
Pt loading (wt. %)	average size 1 (nm)	average size 2 (nm)	average size 3 (nm)		mean (nm)	standard deviation		literature sizes (nm)
10	1.6	1.4	1.7		1.56667	0.15275		2.7 (ref.27)
20	2.4	2.2	2.3		2.3	0.1		3.4 (ref.28)
30	2.6	2.5	2.7		2.6	0.1		3.1 (ref.28)
40	2.6	2.7	2.8		2.7	0.1		3.2 (ref.29)
60	3	2.9	2.8		2.9	0.1		3.9 (ref.30)
80	3	3	3.3		3.1	0.17321

## Sheet: Figure 2a
Binding Energy (eV)	intensity (a.u.)
1350	131456
1349	132812
1348	133659
1347	132766
1346	132144
1345	134589
1344	131182
1343	132055
1342	131126
1341	130934
1340	131874
1339	131017
1338	130524
1337	129202
1336	127831
1335	129024
1334	129109
1333	128092
1332	130078
1331	130207
1330	129129
1329	128394
1328	128267
1327	130779
1326	129498
1325	127722
1324	128716
1323	128104
1322	126265
1321	127330
1320	127880
1319	126792
1318	127484
1317	125850
1316	124876
1315	123442
1314	125201
1313	125074
1312	124906
1311	126610
1310	123870
1309	122560
1308	125166
1307	125273
1306	124336
1305	126253
1304	127425
1303	126506
1302	125972
1301	123912
1300	121990
1299	120908
1298	119788
1297	120527
1296	120703
1295	119579
1294	121548
1293	121996
1292	120925
1291	118637
1290	121019
1289	119495
1288	121766
1287	120976
1286	121836
1285	122051
1284	118253
1283	118946
1282	121113
1281	120359
1280	118151
1279	118598
1278	118152
1277	121003
1276	120860
1275	122199
1274	120920
1273	121869
1272	121372
1271	121038
1270	122375
1269	121711
1268	122870
1267	122125
1266	122002
1265	122056
1264	124683
1263	122002
1262	124579
1261	124209
1260	123243
1259	126784
1258	125740
1257	124640
1256	124691
1255	124549
1254	124061
1253	125523
1252	126060
1251	125909
1250	125656
1249	127818
1248	127133
1247	129728
1246	127877
1245	131402
1244	132177
1243	132316
1242	129836
1241	131004
1240	129893
1239	129097
1238	129122
1237	127120
1236	128659
1235	125422
1234	130243
1233	133751
1232	135629
1231	139200
1230	138730
1229	140558
1228	141252
1227	140960
1226	141303
1225	140386
1224	140485
1223	142310
1222	137825
1221	134628
1220	134388
1219	129592
1218	125308
1217	120645
1216	117675
1215	113404
1214	107014
1213	103357
1212	97718.6
1211	93848.6
1210	90908.1
1209	87218.5
1208	84558.2
1207	83240.4
1206	80117
1205	77920.9
1204	77424.6
1203	75264.4
1202	76620.3
1201	76041.3
1200	74950.3
1199	75404.7
1198	75229.6
1197	74362.5
1196	74832.2
1195	76721.4
1194	73832.9
1193	75689.1
1192	76430.5
1191	74326.9
1190	75041.7
1189	75292.5
1188	76362.1
1187	75794
1186	75669.8
1185	74784.8
1184	74789.1
1183	75720.7
1182	76762.6
1181	74593.9
1180	75806.2
1179	75672.4
1178	74953.6
1177	75991.4
1176	75802.4
1175	76624.2
1174	75739.9
1173	76818.9
1172	78043.3
1171	77035.8
1170	76613.3
1169	77757.2
1168	76678.4
1167	77584
1166	77484.7
1165	75880.2
1164	79045.9
1163	76282.4
1162	75908.3
1161	75544.2
1160	77615.4
1159	77106.9
1158	75494.4
1157	77506.2
1156	77397.1
1155	76769.5
1154	77312.5
1153	77094.2
1152	77841.8
1151	77272.2
1150	77909
1149	77055.4
1148	77124.5
1147	76398.9
1146	76434.3
1145	77019.8
1144	78190
1143	78151.9
1142	78613.8
1141	76588.2
1140	78180.2
1139	78463.1
1138	77719.1
1137	77858.1
1136	79123.7
1135	78515.4
1134	79430.4
1133	77538.6
1132	78795.4
1131	77597.1
1130	78982.7
1129	78505.4
1128	76600.9
1127	79183.8
1126	77675.5
1125	77247.3
1124	79812.4
1123	79100.8
1122	78554.4
1121	77894.9
1120	79480.8
1119	81310.3
1118	80143.7
1117	78344.3
1116	80204.3
1115	78420.9
1114	81320.8
1113	79747
1112	78552.3
1111	79890.5
1110	81369.6
1109	80217.8
1108	80039.6
1107	80220.3
1106	78555.7
1105	79833.8
1104	79504.7
1103	80734.1
1102	80601
1101	78692
1100	81253.2
1099	80912.1
1098	80268.3
1097	80802.9
1096	80129.6
1095	80460.3
1094	79859.2
1093	79296.7
1092	81153.8
1091	81696.7
1090	81726.9
1089	81804.3
1088	80260.3
1087	79571.8
1086	81602.4
1085	81206.4
1084	79667.5
1083	80193.2
1082	78700.9
1081	81142.4
1080	80206.1
1079	81976.7
1078	81130.7
1077	80321.9
1076	80912.7
1075	81461.6
1074	81771.5
1073	81780.4
1072	81018.3
1071	81063.5
1070	83307.5
1069	82506.1
1068	82348.9
1067	81671.2
1066	82120.5
1065	81974.6
1064	82731.6
1063	82474.5
1062	83032.9
1061	84121
1060	84121
1059	81591.6
1058	82752
1057	83534.7
1056	82820.1
1055	81746.8
1054	82204.4
1053	83670.2
1052	83768.3
1051	83914.1
1050	84273.7
1049	83485.5
1048	83367.1
1047	82843.3
1046	84201.3
1045	82411.8
1044	83995.2
1043	84889.9
1042	84527.1
1041	85178.2
1040	83974.9
1039	84280.4
1038	85114.6
1037	84652
1036	84767.4
1035	83039.5
1034	85426.8
1033	86453.7
1032	85702.3
1031	84378.8
1030	87139.6
1029	85110.4
1028	84772.4
1027	85438.8
1026	85084.6
1025	87195.6
1024	85837
1023	86268.6
1022	86444.5
1021	86140
1020	87477.7
1019	87511
1018	86761.9
1017	86391.5
1016	86691.8
1015	87755
1014	86899.3
1013	87660.2
1012	88209.2
1011	86612.9
1010	86552.4
1009	86265.1
1008	86334.6
1007	88586.1
1006	86978.1
1005	87351.6
1004	89820.9
1003	87321.4
1002	87205
1001	86631.1
1000	87962.2
999	87854.4
998	88309.5
997	87724.1
996	88506.3
995	87431
994	85241
993	85526.2
992	86969.7
991	85361.6
990	85787.3
989	86023
988	86767.9
987	86430.7
986	85645.4
985	86374.9
984	86232.4
983	88220.1
982	88467.6
981	87549
980	89673.7
979	89511
978	89729.9
977	90491.6
976	92911.4
975	90530.3
974	88304.7
973	86747.3
972	86259.2
971	85175.4
970	84745.4
969	84448.8
968	80337.9
967	80738.8
966	80206.3
965	79974.5
964	79519.6
963	78307.6
962	79416.3
961	78174.4
960	75942
959	78713
958	80080.3
957	77577.8
956	77373.6
955	78343.5
954	79051.2
953	79523.1
952	78819.7
951	77129
950	79052.7
949	78422.5
948	78137.3
947	78131
946	78928.3
945	78671.7
944	78153.7
943	78997.5
942	79996.2
941	79548.4
940	79046.2
939	80083.5
938	78582.6
937	80277.1
936	79622.8
935	80087.7
934	80001.1
933	79143.5
932	79387
931	78524.1
930	80056.5
929	80689.1
928	81013.2
927	80808.5
926	81289.3
925	81173.5
924	81146.9
923	78915.2
922	81806.5
921	82133.1
920	83046.6
919	81614.8
918	81218.5
917	80182.4
916	81019.1
915	81547.6
914	83031.1
913	82262.6
912	81410.2
911	81672.7
910	80130.4
909	81750.6
908	80387
907	82766.8
906	82418.2
905	82240.7
904	81438.8
903	82257.8
902	83129.8
901	82495.5
900	82329.3
899	81977
898	81261.7
897	81941.6
896	81997.9
895	83258.7
894	84151
893	81542.3
892	83443
891	83113.8
890	82752.7
889	83751.9
888	83358.7
887	82560.6
886	84057.7
885	84951.4
884	83766.7
883	82188.6
882	82956.5
881	84117
880	84021.7
879	84575.3
878	83790.6
877	83259.3
876	84384
875	83377.8
874	84024.1
873	85027.5
872	84295.6
871	85897.8
870	85942.8
869	84588
868	85898.1
867	84763.5
866	84848.6
865	85130
864	84965.8
863	83653.9
862	85560.2
861	84680.4
860	84560.5
859	86702.8
858	85752.1
857	85233.5
856	84634.8
855	83800.1
854	85251.2
853	85422.1
852	89059
851	85685.6
850	86305.7
849	86092.5
848	85746.6
847	86517.7
846	87876.7
845	86759.1
844	85164.6
843	86608.7
842	84980.1
841	85236.1
840	86278.8
839	85411.5
838	86657
837	86400.2
836	86081
835	84340.2
834	85426.6
833	86156.2
832	87308.5
831	86491.5
830	88136.2
829	88639.8
828	88138.3
827	87986
826	88233.4
825	88338.9
824	86513
823	86557.6
822	86869
821	87715.3
820	86032.3
819	88329.4
818	88931
817	89744.3
816	89340.2
815	89091.6
814	88875.9
813	90982.7
812	88057.7
811	89195.4
810	89825.1
809	88016.7
808	88909.3
807	89637.9
806	90159.1
805	87694.5
804	87961
803	90297
802	90719.7
801	89098.1
800	90985.2
799	89923.2
798	88613.9
797	89362
796	89898.4
795	88240.2
794	89962
793	90380.4
792	91177.7
791	90214.7
790	91750.2
789	90958.9
788	90513.8
787	89803.4
786	90450.1
785	91978.6
784	91267.6
783	89465.6
782	90036.6
781	91684.4
780	92260
779	90924.5
778	91054.8
777	92356.3
776	90871
775	90304.1
774	92019.5
773	93084.6
772	93261.7
771	92414.6
770	93368.2
769	93207.5
768	91366.5
767	94047.9
766	92699.8
765	92415.9
764	92965.1
763	93639.2
762	92248.1
761	90436.8
760	91939.4
759	91092.3
758	93045
757	92480.8
756	93476.2
755	94161.2
754	93722.2
753	95134.9
752	94813.7
751	94156.2
750	94751.8
749	92950.2
748	92473.3
747	93117.5
746	91090.9
745	92158.7
744	93644.8
743	93779.9
742	95044.5
741	93183.5
740	92313.9
739	93882.5
738	94473.2
737	95819.5
736	93933
735	93737.9
734	93730.3
733	94272.3
732	94501.1
731	93698.7
730	95814.6
729	97495.8
728	96788.7
727	95966
726	97516
725	94857.5
724	94845.3
723	96082.3
722	95851.2
721	94135.3
720	94497.7
719	95031.9
718	96526.3
717	96017.6
716	95491.3
715	95504.4
714	95895.2
713	95908.5
712	94923.7
711	95420.9
710	96411.7
709	96299.4
708	97893.2
707	96561.6
706	97090.8
705	97925.5
704	95982.4
703	95834.1
702	96000.2
701	96667
700	96858.8
699	96971.2
698	96229.8
697	99050.2
696	96453.5
695	95756
694	97192.8
693	97640.9
692	96358.1
691	96930.8
690	97496.2
689	97274
688	96717.6
687	96718.9
686	97565.1
685	96142.7
684	96955.7
683	97911.5
682	98089.5
681	99654.3
680	98828.3
679	99058.1
678	99331.8
677	98491.3
676	100222
675	98458.7
674	99346.2
673	99256.9
672	99690.3
671	100158
670	99393.8
669	98098.6
668	97434.7
667	100593
666	100149
665	100314
664	100696
663	99690.7
662	99792.9
661	97911.8
660	98996
659	97752
658	98414.5
657	99369.3
656	100267
655	100323
654	102254
653	102488
652	100936
651	100546
650	99881.8
649	100198
648	100575
647	101183
646	99141.2
645	100714
644	102259
643	102257
642	101989
641	104030
640	103987
639	103231
638	102296
637	100817
636	101827
635	102625
634	103322
633	102693
632	103158
631	103449
630	103287
629	104273
628	105170
627	102867
626	103485
625	103113
624	104029
623	105720
622	104382
621	105154
620	104220
619	104242
618	103444
617	105180
616	103918
615	104556
614	103836
613	105620
612	105211
611	106498
610	107595
609	104773
608	105322
607	102871
606	104750
605	105659
604	106787
603	106820
602	104112
601	103902
600	103513
599	103947
598	103893
597	104064
596	105600
595	106606
594	106076
593	106848
592	104544
591	105176
590	104831
589	102622
588	103454
587	106134
586	106151
585	105457
584	105536
583	105813
582	106014
581	105802
580	104863
579	106227
578	104094
577	103623
576	105260
575	105455
574	105684
573	105717
572	106451
571	107842
570	106206
569	105533
568	105574
567	109218
566	107183
565	106827
564	105200
563	106591
562	106646
561	108826
560	106971
559	112271
558	109441
557	108060
556	109443
555	107617
554	110013
553	108268
552	106106
551	107775
550	106683
549	105176
548	105995
547	101152
546	101669
545	101979
544	101839
543	102134
542	98822.7
541	97730.1
540	98670.3
539	99687.7
538	98016
537	99178.3
536	102449
535	109591
534	130820
533	159800
532	168141
531	139708
530	109318
529	97953.1
528	95353.5
527	95148.3
526	94862.8
525	94207.8
524	96100.8
523	97509.5
522	100174
521	98999.4
520	99019.8
519	98217.7
518	97249.7
517	94701.3
516	94270.7
515	91648.3
514	93590.4
513	92469.6
512	92611.5
511	92896.7
510	92682.4
509	90954.3
508	92418.5
507	92203.5
506	93992.4
505	92112.4
504	92109.6
503	93310.6
502	94520.6
501	93531.2
500	93131.4
499	94368.9
498	92878.8
497	93238.4
496	93627.2
495	94150.4
494	91379.9
493	93591.8
492	93725
491	94378.4
490	92828.3
489	94941.2
488	96966.2
487	95459.7
486	98085
485	96630.3
484	95079.6
483	95030
482	96125.9
481	94827.8
480	96322.9
479	94087.3
478	96771.9
477	95773.6
476	96960.6
475	97935.8
474	96389.1
473	95357.7
472	94692.2
471	93596.7
470	97494.1
469	97581.9
468	98841.7
467	96171.9
466	97606.8
465	98222.2
464	97947.7
463	96756.2
462	97620
461	97057.5
460	98083.7
459	97046
458	98481
457	97071
456	100430
455	100635
454	99781.5
453	99147.8
452	99191.1
451	98339.7
450	97748.2
449	100693
448	98620.9
447	99459.2
446	98773.4
445	99373
444	101433
443	98445.4
442	99621.3
441	98545.2
440	99167.1
439	100504
438	99493.1
437	99807.3
436	100591
435	100938
434	100410
433	101110
432	100853
431	101517
430	101841
429	101930
428	100759
427	102882
426	102006
425	102693
424	101618
423	101461
422	101926
421	103888
420	103222
419	101769
418	104358
417	101716
416	100913
415	101343
414	101751
413	101483
412	103642
411	105313
410	105221
409	104414
408	105467
407	104328
406	105354
405	104661
404	103773
403	105012
402	106504
401	109192
400	107154
399	106078
398	105260
397	105247
396	106559
395	105371
394	107381
393	106771
392	105188
391	106936
390	105320
389	105858
388	106372
387	105571
386	107332
385	107276
384	105191
383	106589
382	105592
381	107444
380	107825
379	107094
378	107616
377	107354
376	110334
375	107907
374	106171
373	107638
372	106851
371	110465
370	107712
369	109131
368	108018
367	108592
366	110067
365	112499
364	110504
363	112367
362	112306
361	109507
360	112076
359	113341
358	113821
357	114363
356	112323
355	113517
354	114299
353	112119
352	114043
351	113289
350	113945
349	112189
348	112590
347	113489
346	112423
345	111241
344	113793
343	115063
342	114798
341	115302
340	116123
339	115685
338	114457
337	115846
336	118326
335	120113
334	120777
333	122751
332	122922
331	116872
330	114214
329	110879
328	110567
327	109888
326	109824
325	109189
324	109196
323	111687
322	112688
321	113103
320	116111
319	118383
318	124010
317	127598
316	126570
315	128339
314	121872
313	122568
312	121331
311	117991
310	116029
309	113365
308	113008
307	110201
306	107670
305	101757
304	98718.3
303	94539
302	89181.1
301	83926.3
300	78710.4
299	75029.8
298	72049.1
297	70620.5
296	71330
295	70164.6
294	70851.8
293	72414.2
292	78272.7
291	83921.9
290	86990.4
289	90557.2
288	99620.3
287	131236
286	245746
285	476287
284	464912
283	191815
282	50343.3
281	31230.7
280	27127.2
279	26457.2
278	25307.3
277	24525.2
276	24244.7
275	24055.8
274	24604.1
273	26615.4
272	28543
271	32053.9
270	34006.4
269	31788.7
268	28284.7
267	26308.1
266	24996.6
265	25060.4
264	24162.7
263	23117
262	23173.2
261	23675
260	23346.6
259	23831.6
258	22929.5
257	23229.1
256	23791.1
255	23590.7
254	23881.8
253	23252.4
252	23420.7
251	23342.5
250	23606.1
249	23558.1
248	22763.9
247	23792.5
246	24043.7
245	23239.5
244	23585.2
243	24039.3
242	23324
241	22634.4
240	23802.2
239	24629.3
238	24383
237	23962.7
236	24057.3
235	24185.1
234	23352.8
233	23353.3
232	24406.7
231	23049.5
230	23378.2
229	24456.1
228	24715.1
227	23898.2
226	24255.5
225	23420.1
224	23249.1
223	24677.2
222	24104.5
221	24764.3
220	24309
219	23634.6
218	23959.6
217	23964.4
216	23600.4
215	24408.8
214	22385.6
213	23727.9
212	22505.4
211	22240.1
210	21751.5
209	20804.2
208	21070.2
207	21199.9
206	21210
205	20109.3
204	21412
203	21877.4
202	24390.7
201	31642.5
200	35559.4
199	36231.4
198	29493.1
197	22214.6
196	18967
195	19067.3
194	20339.2
193	22417.1
192	21841.5
191	22583.3
190	26536.4
189	31573.3
188	28910.6
187	21876.1
186	18555.8
185	17727.5
184	17775.1
183	17885.4
182	17989.6
181	17555.3
180	17039.5
179	17198.8
178	17485.6
177	17216.9
176	16903.2
175	17153
174	18273.4
173	16477.9
172	17467.9
171	17210.5
170	17401.9
169	17641.6
168	18851.8
167	18056.9
166	17515.3
165	17402.7
164	17317
163	17587.8
162	17402.8
161	17515.1
160	17085
159	17849.7
158	17552.8
157	18407.3
156	17347.7
155	17113.4
154	18246.3
153	17747.1
152	18386.6
151	18171.9
150	18079.8
149	18333
148	17292.1
147	17218.4
146	17438.1
145	17432.5
144	18206.5
143	18076.4
142	17863.9
141	17966.7
140	18445
139	17952.6
138	18005.3
137	19096.6
136	17739.6
135	18305.4
134	18837.8
133	18255.5
132	18171.4
131	18613.1
130	18803.8
129	18896
128	17631.2
127	17464.1
126	18098.5
125	18173.7
124	17808.7
123	19167.2
122	19296.3
121	18972.1
120	18515.1
119	17811.3
118	17739.9
117	17865.2
116	17546.5
115	17671.7
114	18759.9
113	19009.2
112	19022.5
111	18578.8
110	18926.7
109	18600.6
108	19177.8
107	19657.5
106	19383.8
105	19694.1
104	19386.8
103	20323.4
102	21632.2
101	19797.2
100	20686.2
99	20546.9
98	19687.3
97	19801
96	18851.1
95	18643.2
94	18311.7
93	17555.5
92	17394.1
91	17070.7
90	16625.5
89	15820.2
88	15394
87	15497.6
86	14520.7
85	14645.8
84	13827.9
83	14246.7
82	14199.3
81	14986.9
80	15506.4
79	17867.9
78	23648.5
77	33117.8
76	39755.9
75	37393.4
74	38876
73	42199.3
72	33878.5
71	20254.7
70	10927.6
69	8023.11
68	7929.1
67	7807.1
66	7128.69
65	7167.07
64	6902.12
63	6923.36
62	6954.69
61	6928.04
60	7235.29
59	7148.4
58	6716.7
57	7456.62
56	7883.66
55	8567.79
54	8582.26
53	8840.6
52	9163.89
51	8421.03
50	7448.64
49	6549.14
48	6340.99
47	6546.08
46	6530.68
45	6587.25
44	6884.16
43	6398.96
42	6441.9
41	6313.23
40	6530.37
39	6320.77
38	6480.6
37	6135.86
36	5872.01
35	6014.71
34	6579.72
33	6099.2
32	5501.02
31	5731.25
30	6073.19
29	5877.95
28	6773.92
27	7185.81
26	7154.14
25	7540.4
24	7326.11
23	7255.25
22	7324.22
21	7273.21
20	7696.11
19	8554.06
18	8980.81
17	8561.23
16	7692
15	7457.17
14	6540.79
13	6050.23
12	5645.19
11	5036.48
10	5038.21
9	4860
8	4962.63
7	6116.89
6	6638.55
5	6533.57
4	6392.91
3	5718.91
2	4001.43
1	2048.77
0	483.366
-1	56.3962
-2	35.034
-3	4.84534
-4	14.0022
-5	6.0058
-6	0
-7	15.1627
-8	4.84534
-9	3.35794
-10	16.6501

## Sheet: Figure 2b
Binding Energy (eV)	intensity of experiment of Pt (a.u.)	fitted peak intensity of metal Pt (a.u.)	fitted peak intensity of metal Pt (a.u.)	fitted peak intensity of Pt4+ (a.u.)	fitted peak intensity of Pt4+ (a.u.)	fitted peak intensity of Pt2+ (a.u.)	fitted peak intensity of Pt2+ (a.u.)	Backgnd (a.u.)	sum. (a.u.)
86.6	5483.17	0	0	0	0	0	0	0	5483.17
86.5	5725.45	5620.23	5620.23	5620.23	5620.23	5620.23	5620.23	5620.23	5620.23
86.4	5650.15	5602.8	5602.8	5602.8	5602.8	5602.8	5602.8	5602.8	5602.8
86.3	5622.13	5584.33	5584.33	5584.33	5584.33	5584.33	5584.33	5584.33	5584.33
86.2	5605.68	5561.03	5561.03	5561.03	5561.03	5561.03	5561.03	5561.03	5561.03
86.1	5625.58	5544.27	5544.27	5544.27	5544.27	5544.27	5544.27	5544.27	5544.27
86	5517.92	5526.28	5526.28	5526.28	5526.28	5526.28	5526.28	5526.28	5526.28
85.9	5582.36	5509.62	5509.62	5509.62	5509.62	5509.62	5509.62	5509.62	5509.62
85.8	5513.6	5493.62	5493.62	5493.62	5493.62	5493.62	5493.62	5493.62	5493.62
85.7	5514.08	5481.06	5481.06	5481.06	5481.06	5481.06	5481.06	5481.06	5481.06
85.6	5498.5	5463.33	5463.33	5463.33	5463.33	5463.33	5463.33	5463.33	5463.33
85.5	5530.6	5456.87	5456.87	5456.87	5456.87	5456.87	5456.87	5456.87	5456.87
85.4	5340.18	5453.43	5453.43	5453.43	5453.43	5453.43	5453.43	5453.43	5453.43
85.3	5437.96	5442.05	5442.05	5442.05	5442.05	5442.05	5442.05	5442.05	5442.05
85.2	5609.04	5432.49	5432.49	5432.49	5432.49	5432.49	5432.49	5432.49	5432.49
85.1	5422.28	5432.38	5432.38	5432.38	5432.38	5432.38	5432.38	5432.38	5432.38
85	5353	5427.54	5427.54	5427.54	5427.54	5427.54	5427.54	5427.54	5427.54
84.9	5520.4	5423.2	5423.2	5423.2	5423.2	5423.2	5423.2	5423.2	5423.2
84.8	5395.88	5419.74	5419.74	5419.74	5419.74	5419.74	5419.74	5419.74	5419.74
84.7	5554.49	5416.79	5416.79	5416.79	5416.79	5416.79	5416.79	5416.79	5416.79
84.6	5386.72	5414.92	5414.92	5414.92	5414.92	5414.92	5414.92	5414.92	5414.92
84.5	5297.85	5414.68	5414.68	5414.68	5414.68	5414.68	5414.68	5414.68	5414.68
84.4	5439.64	5410.25	5410.25	5410.25	5410.25	5410.25	5410.25	5410.25	5410.25
84.3	5524.88	5406.45	5406.45	5406.45	5406.45	5406.45	5406.45	5406.45	5406.45
84.2	5511.62	5403.5	5403.5	5403.5	5403.5	5403.5	5403.5	5403.5	5403.5
84.1	5340.04	5394.28	5394.28	5394.28	5394.28	5394.28	5394.28	5394.28	5394.28
84	5481.59	5385.95	5385.95	5385.95	5385.95	5385.95	5385.95	5385.95	5385.95
83.9	5369.09	5379.69	5379.69	5379.69	5379.69	5379.69	5379.69	5379.69	5379.69
83.8	5421.54	5379.42	5379.42	5379.42	5379.42	5379.42	5379.42	5379.42	5379.42
83.7	5293.79	5377.37	5377.37	5377.37	5377.37	5377.37	5377.37	5377.37	5377.37
83.6	5394.96	5377.08	5377.08	5377.08	5377.08	5377.08	5377.08	5377.08	5377.08
83.5	5407.47	5372.49	5372.49	5372.49	5372.49	5372.49	5372.49	5372.49	5372.49
83.4	5539.29	5365.99	5365.99	5365.99	5365.99	5365.99	5365.99	5365.99	5365.99
83.3	5475.44	5354.28	5354.28	5354.28	5354.28	5354.28	5354.28	5354.28	5354.28
83.2	5474.51	5345.47	5345.47	5345.47	5345.47	5345.47	5345.47	5345.47	5345.47
83.1	5221.71	5337.59	5337.59	5337.59	5337.59	5337.59	5337.59	5337.59	5337.59
83	5328.45	5329.99	5329.99	5329.99	5329.99	5329.99	5329.99	5329.99	5329.99
82.9	5491.55	5324.45	5324.45	5324.45	5324.45	5324.45	5324.45	5324.45	5324.45
82.8	5357.16	5323.94	5323.94	5323.94	5323.94	5323.94	5323.94	5323.94	5323.94
82.7	5223.39	5323.24	5323.24	5323.24	5323.24	5323.24	5323.24	5323.24	5323.24
82.6	5474.08	5322.34	5322.34	5322.34	5322.34	5322.34	5322.34	5322.34	5322.34
82.5	5607.32	5321.38	5321.38	5321.38	5321.38	5321.38	5321.38	5321.38	5321.38
82.4	5573.38	5320.3	5320.3	5320.3	5320.3	5320.3	5320.3	5320.3	5320.3
82.3	5491.25	5319.03	5319.03	5319.03	5319.03	5319.03	5319.03	5319.03	5319.03
82.2	5503.38	5317.71	5317.71	5317.71	5317.71	5317.71	5317.71	5317.71	5317.71
82.1	5511.04	5316.57	5316.57	5316.57	5316.57	5316.57	5316.57	5316.57	5316.57
82	5346.99	5315.49	5315.49	5315.49	5315.49	5315.49	5315.49	5315.49	5315.49
81.9	5475.27	5314.4	5314.4	5314.4	5314.41	5314.4	5314.4	5314.4	5314.41
81.8	5493.03	5313.29	5313.29	5313.29	5313.29	5313.29	5313.29	5313.29	5313.29
81.7	5531.35	5312.22	5312.22	5312.22	5312.22	5312.22	5312.22	5312.22	5312.22
81.6	5421.28	5311.13	5311.13	5311.13	5311.13	5311.13	5311.13	5311.13	5311.13
81.5	5384.51	5310.2	5310.2	5310.2	5310.21	5310.2	5310.2	5310.2	5310.21
81.4	5215.15	5309.31	5309.31	5309.31	5309.32	5309.31	5309.31	5309.31	5309.32
81.3	5431.27	5308.53	5308.53	5308.53	5308.54	5308.53	5308.53	5308.53	5308.54
81.2	5368.09	5307.77	5307.77	5307.77	5307.79	5307.77	5307.77	5307.77	5307.79
81.1	5388.42	5306.99	5306.99	5306.99	5307.02	5306.99	5306.99	5306.99	5307.02
81	5386.41	5306.06	5306.06	5306.06	5306.11	5306.06	5306.06	5306.06	5306.11
80.9	5424.58	5305.17	5305.18	5305.17	5305.25	5305.17	5305.17	5305.17	5305.25
80.8	5358.29	5304.23	5304.24	5304.23	5304.36	5304.23	5304.23	5304.23	5304.36
80.7	5431.63	5303.31	5303.32	5303.31	5303.51	5303.31	5303.31	5303.31	5303.52
80.6	5349.68	5302.37	5302.38	5302.37	5302.69	5302.37	5302.37	5302.37	5302.7
80.5	5397.48	5301.38	5301.4	5301.38	5301.89	5301.38	5301.38	5301.38	5301.9
80.4	5485.41	5300.25	5300.28	5300.25	5301.04	5300.25	5300.26	5300.25	5301.07
80.3	5536.26	5299.06	5299.11	5299.06	5300.27	5299.06	5299.07	5299.06	5300.32
80.2	5508.88	5297.85	5297.91	5297.85	5299.67	5297.85	5297.86	5297.85	5299.75
80.1	5375.19	5296.53	5296.63	5296.53	5299.27	5296.53	5296.56	5296.53	5299.4
80	5524.25	5295.2	5295.35	5295.2	5299.25	5295.2	5295.25	5295.2	5299.46
79.9	5497.18	5293.89	5294.13	5293.89	5299.83	5293.89	5293.99	5293.89	5300.17
79.8	5487.77	5292.58	5292.95	5292.58	5301.19	5292.58	5292.76	5292.58	5301.73
79.7	5488.82	5291.13	5291.68	5291.13	5303.45	5291.13	5291.43	5291.13	5304.31
79.6	5568.55	5289.62	5290.46	5289.62	5307.06	5289.62	5290.14	5289.62	5308.42
79.5	5579.58	5288.04	5289.28	5288.04	5312.44	5288.04	5288.91	5288.04	5314.55
79.4	5594.51	5286.33	5288.17	5286.33	5320.07	5286.33	5287.77	5286.33	5323.35
79.3	5657.27	5284.46	5287.15	5284.46	5330.57	5284.46	5286.81	5284.46	5335.61
79.2	5695.93	5282.39	5286.31	5282.39	5344.67	5282.39	5286.16	5282.39	5352.37
79.1	5836.71	5280.06	5285.72	5280.06	5363.18	5280.06	5286.05	5280.06	5374.83
79	5920.59	5277.53	5285.65	5277.54	5387.14	5277.53	5286.89	5277.53	5404.61
78.9	5853.58	5274.73	5286.25	5274.73	5417.48	5274.73	5289.15	5274.73	5443.43
78.8	6033.89	5271.82	5288.06	5271.82	5455.44	5271.82	5293.71	5271.82	5493.57
78.7	5824.14	5268.7	5291.41	5268.71	5501.87	5268.7	5301.46	5268.7	5557.35
78.6	6115.09	5265.33	5296.84	5265.34	5557.56	5265.33	5313.66	5265.33	5637.42
78.5	6245.12	5261.67	5305.03	5261.69	5623.01	5261.67	5331.93	5261.67	5736.66
78.4	6247.7	5257.79	5316.98	5257.83	5698.38	5257.79	5358.47	5257.79	5858.3
78.3	6309.87	5253.38	5333.55	5253.45	5782.89	5253.38	5395.53	5253.38	6005.27
78.2	6543.92	5248.61	5356.32	5248.73	5875.48	5248.61	5446.34	5248.61	6181.02
78.1	6599.03	5243.46	5387	5243.64	5974.06	5243.46	5514.39	5243.46	6388.7
78	6754.63	5237.74	5427.5	5238.03	6075.45	5237.74	5603.32	5237.74	6631.07
77.9	7017.98	5231.37	5480.2	5231.83	6175.68	5231.37	5717.02	5231.37	6910.61
77.8	7196.43	5224.3	5547.94	5225.02	6270.1	5224.3	5859.2	5224.3	7229.36
77.7	7498.5	5216.44	5633.93	5217.54	6353.58	5216.43	6032.9	5216.43	7588.65
77.6	7673.79	5207.5	5741.64	5209.2	6420.74	5207.5	6239.72	5207.5	7988.8
77.5	8221.48	5197.55	5875.23	5200.11	6467.02	5197.54	6479.68	5197.54	8429.41
77.4	8409.9	5186.47	6039.04	5190.29	6488.7	5186.46	6749.96	5186.46	8908.62
77.3	8735.25	5174.1	6237.54	5179.76	6483.41	5174.09	7044.38	5174.09	9422.83
77.2	9254.36	5160.13	6475.09	5168.39	6450.36	5160.11	7352.76	5160.11	9966.3
77.1	9882.86	5144.58	6756.21	5156.5	6390.86	5144.54	7661.46	5144.54	10531.4
77	10389	5127.24	7084.69	5144.25	6307.59	5127.18	7953.25	5127.18	11108.3
76.9	10865.7	5107.83	7463.44	5131.82	6204.42	5107.74	8208.79	5107.73	11685.4
76.8	11584.3	5086.28	7894.29	5119.74	6086.17	5086.15	8408.8	5086.13	12250.8
76.7	12197.6	5062.45	8377.25	5108.55	5957.79	5062.24	8536.13	5062.21	12793.4
76.6	13056.5	5036.31	8910.28	5099.09	5824.16	5036	8578.43	5035.94	13304.5
76.5	13580	5007.82	9488.58	5092.31	5689.5	5007.36	8529.81	5007.26	13779.1
76.4	14145.1	4977.04	10104.4	5089.37	5557.32	4976.37	8392.03	4976.2	14215.5
76.3	14806.6	4944.02	10746.5	5091.53	5430.2	4943.06	8173.98	4942.76	14615.5
76.2	15410.6	4909	11400.5	5100.3	5310	4907.65	7890.55	4907.13	14982.4
76.1	15983.3	4872.28	12048.7	5117.21	5197.79	4870.39	7560.24	4869.52	15319
76	16206.5	4834.21	12670.7	5143.7	5094	4831.63	7202.7	4830.17	15626.1
75.9	16424.7	4795.25	13244.5	5181.05	4998.61	4791.78	6836.58	4789.39	15900.9
75.8	16645.4	4755.97	13747.3	5230.15	4911.3	4751.39	6477.86	4747.52	16136.4
75.7	16756.5	4717.03	14157.5	5291.38	4831.56	4711.15	6138.91	4704.96	16322.7
75.6	16759.4	4679.12	14455.7	5364.2	4758.66	4671.74	5828.13	4662.01	16447.5
75.5	16566.6	4643.03	14626.7	5447.12	4691.87	4634.07	5550.32	4618.98	16498.3
75.4	16337.4	4609.8	14661	5537.6	4630.55	4599.3	5307.27	4576.24	16464.3
75.3	16034.3	4580.69	14555.2	5631.99	4574.25	4569	5098.5	4534.25	16338.4
75.2	15500.3	4557.06	14312.8	5725.44	4522.43	4544.91	4921.82	4493.32	16117.9
75.1	15082.8	4540.51	13943.4	5812.17	4474.64	4529.21	4774	4453.71	15805.4
75	14517.6	4532.72	13462.2	5885.75	4430.34	4524.35	4651.19	4415.46	15409.3
74.9	14230.6	4535.86	12888.5	5939.93	4389.17	4533.49	4549.59	4378.71	14943
74.8	13742.3	4552.49	12244.4	5969.25	4350.86	4560.34	4465.62	4343.59	14425
74.7	13035.6	4585.64	11553	5969.57	4315.16	4609.2	4396.03	4310.17	13877.8
74.6	12527.5	4638.48	10836.6	5938.33	4281.55	4684.49	4337.69	4278.16	13326.3
74.5	12364	4714.93	10115.8	5875.39	4249.75	4791.1	4288.16	4247.48	12797.8
74.4	12222.4	4819.45	9408.76	5782.77	4219.47	4933.86	4245.36	4217.96	12319.9
74.3	11950.4	4956.78	8729.94	5664.22	4190.23	5116.81	4207.43	4189.24	11919.2
74.2	11780	5132.26	8090.56	5524.96	4161.62	5342.81	4172.88	4160.98	11620.2
74.1	11735.7	5351.78	7498.62	5371.24	4133.5	5612.95	4140.76	4133.08	11443.4
74	11730.8	5621.43	6958.99	5209.41	4105.66	5925.28	4110.28	4105.4	11404.1
73.9	11795.3	5946.98	6473.48	5045.08	4077.65	6273.71	4080.54	4077.48	11510
73.8	12138.5	6333.88	6041.71	4883.1	4049.06	6647.57	4050.85	4048.96	11761.4
73.7	12515.9	6786.89	5661.63	4727.32	4019.6	7031.38	4020.69	4019.54	12149.8
73.6	12870.5	7309.48	5329.84	4580.41	3988.95	7405	3989.6	3988.91	12658.7
73.5	13293.9	7903.29	5042.14	4443.94	3956.83	7744.87	3957.22	3956.81	13264.3
73.4	13735.7	8567.53	4793.88	4318.61	3923.06	8026.15	3923.28	3923.04	13937.3
73.3	14335.1	9298.1	4580.03	4204.13	3887.28	8225.25	3887.41	3887.28	14645.8
73.2	15185.9	10087.4	4395.88	4099.9	3849.43	8323.4	3849.51	3849.43	15358.4
73.1	15637.8	10923.4	4236.73	4004.73	3809.28	8309.04	3809.32	3809.28	16046.2
73	16374.9	11789.6	4098.2	3917.2	3766.59	8179.73	3766.61	3766.59	16685
72.9	17130.9	12665	3976.46	3835.94	3721.31	7942.74	3721.32	3721.31	17256.2
72.8	17796.4	13524.7	3868.41	3759.88	3673.68	7613.96	3673.69	3673.68	17745.9
72.7	18285	14340.6	3771.2	3687.82	3623.78	7215	3623.79	3623.78	18143.3
72.6	18634.6	15082.5	3682.7	3619.02	3572	6770.66	3572	3572	18438.9
72.5	18801.6	15720.6	3601.32	3552.98	3518.86	6305.68	3518.86	3518.86	18624
72.4	18815.6	16226.8	3525.94	3489.48	3465.01	5842.32	3465.01	3465.01	18689.5
72.3	18558.3	16577	3455.77	3428.46	3411.11	5398.63	3411.11	3411.11	18626.5
72.2	18109.1	16753.1	3389.99	3369.66	3357.51	4987.48	3357.51	3357.51	18427.7
72.1	17973.6	16744.8	3328.2	3313.19	3304.77	4617.12	3304.77	3304.77	18089
72	17342.6	16550.7	3270.45	3259.45	3253.68	4291.8	3253.68	3253.68	17611.4
71.9	16254.2	16177.7	3216.09	3208.08	3204.18	4011.5	3204.18	3204.18	17000.9
71.8	16085.6	15641.1	3164.95	3159.18	3156.56	3774.14	3156.56	3156.56	16269.6
71.7	15231.8	14963.4	3117.33	3113.2	3111.47	3576.39	3111.47	3111.47	15435.9
71.6	14200.6	14172	3073.12	3070.19	3069.05	3413.62	3069.05	3069.05	14521.8
71.5	13368.2	13296.4	3031.83	3029.77	3029.03	3280.52	3029.03	3029.03	13551.4
71.4	12682.4	12368	2993.89	2992.45	2991.99	3172.79	2991.99	2991.99	12551.2
71.3	11716.5	11416.1	2959.13	2958.14	2957.84	3085.91	2957.84	2957.84	11545.8
71.2	10967.9	10467.4	2927.26	2926.58	2926.39	3015.78	2926.39	2926.39	10557.8
71.1	10255.7	9544.66	2898.21	2897.75	2897.64	2959.12	2897.64	2897.64	9606.84
71	9423.91	8666.52	2871.96	2871.64	2871.57	2913.26	2871.57	2871.57	8708.65
70.9	8752.07	7846.59	2848.18	2847.97	2847.93	2875.78	2847.93	2847.93	7874.73
70.8	8193.75	7094.23	2826.73	2826.59	2826.56	2844.91	2826.56	2826.56	7112.76
70.7	7648.98	6414.81	2807.49	2807.4	2807.39	2819.3	2807.39	2807.39	6426.83
70.6	7066.78	5810.18	2790.32	2790.26	2790.25	2797.87	2790.25	2790.25	5817.88
70.5	6466.35	5279.55	2775.2	2775.16	2775.16	2779.97	2775.16	2775.16	5284.41
70.4	5797.57	4819.83	2762	2761.97	2761.97	2764.96	2761.97	2761.97	4822.84
70.3	5432.64	4426.33	2750.56	2750.54	2750.54	2752.37	2750.54	2750.54	4428.18
70.2	5116.65	4093.46	2740.8	2740.79	2740.79	2741.89	2740.79	2740.79	4094.58
70.1	4648.91	3814.94	2732.51	2732.5	2732.5	2733.16	2732.5	2732.5	3815.6
70	4345.53	3584.24	2725.43	2725.43	2725.43	2725.82	2725.43	2725.43	3584.63
69.9	4060.7	3395.18	2719.51	2719.51	2719.51	2719.74	2719.51	2719.51	3395.41
69.8	3766.12	3241.69	2714.51	2714.51	2714.51	2714.64	2714.51	2714.51	3241.81
69.7	3796.91	3118.16	2710.23	2710.23	2710.23	2710.3	2710.23	2710.23	3118.23
69.6	3615.72	3019.65	2706.57	2706.57	2706.57	2706.61	2706.57	2706.57	3019.69
69.5	3447.16	2941.76	2703.43	2703.43	2703.43	2703.45	2703.43	2703.43	2941.79
69.4	3311.08	2880.65	2700.68	2700.68	2700.68	2700.69	2700.68	2700.68	2880.66
69.3	3200.81	2833.11	2698.3	2698.3	2698.3	2698.31	2698.3	2698.3	2833.11
69.2	3268.92	2796.31	2696.15	2696.15	2696.15	2696.15	2696.15	2696.15	2796.32
69.1	3281.68	2767.96	2694.12	2694.12	2694.12	2694.12	2694.12	2694.12	2767.96
69	3254.17	2746.19	2692.2	2692.2	2692.2	2692.2	2692.2	2692.2	2746.19
68.9	3160.34	2729.54	2690.37	2690.37	2690.37	2690.37	2690.37	2690.37	2729.54
68.8	3053.73	2716.84	2688.66	2688.66	2688.66	2688.66	2688.66	2688.66	2716.84
68.7	3106.74	2707.14	2687.02	2687.02	2687.02	2687.02	2687.02	2687.02	2707.14
68.6	3161.51	2699.81	2685.56	2685.56	2685.56	2685.56	2685.56	2685.56	2699.81
68.5	3004.75	2694.26	2684.24	2684.24	2684.24	2684.24	2684.24	2684.24	2694.26
68.4	2940.29	2689.94	2682.96	2682.96	2682.96	2682.96	2682.96	2682.96	2689.94
68.3	3008.13	2686.57	2681.74	2681.74	2681.74	2681.74	2681.74	2681.74	2686.57
68.2	3004.36	2683.89	2680.58	2680.58	2680.58	2680.58	2680.58	2680.58	2683.89
68.1	3078.05	2681.66	2679.41	2679.41	2679.41	2679.41	2679.41	2679.41	2681.66
68	3016.19	2679.75	2678.23	2678.23	2678.23	2678.23	2678.23	2678.23	2679.75
67.9	2941.35	2678.09	2677.08	2677.08	2677.08	2677.08	2677.08	2677.08	2678.09
67.8	2972.01	2676.68	2676	2676	2676	2676	2676	2676	2676.68
67.7	2881.22	2675.5	2675.06	2675.06	2675.06	2675.06	2675.06	2675.06	2675.5
67.6	2893.71	2674.53	2674.23	2674.23	2674.23	2674.23	2674.23	2674.23	2674.53
67.5	2842.69	2673.63	2673.44	2673.44	2673.44	2673.44	2673.44	2673.44	2673.63
67.4	2893.9	2672.77	2672.65	2672.65	2672.65	2672.65	2672.65	2672.65	2672.77
67.3	2961.26	2671.92	2671.84	2671.84	2671.84	2671.84	2671.84	2671.84	2671.92
67.2	2906.96	2671.06	2671.01	2671.01	2671.01	2671.01	2671.01	2671.01	2671.06
67.1	2926.85	2670.16	2670.13	2670.13	2670.13	2670.13	2670.13	2670.13	2670.16
67	2898.33	2669.33	2669.31	2669.31	2669.31	2669.31	2669.31	2669.31	2669.33
66.9	2812.71	2668.65	2668.64	2668.64	2668.64	2668.64	2668.64	2668.64	2668.65
66.8	2741.58	2668.02	2668.01	2668.01	2668.01	2668.01	2668.01	2668.01	2668.02
66.7	2844.56	2667.46	2667.45	2667.45	2667.45	2667.45	2667.45	2667.45	2667.46
66.6	2825.42	2667.04	2667.03	2667.03	2667.03	2667.03	2667.03	2667.03	2667.04
66.5	2701.54	2666.65	2666.65	2666.65	2666.65	2666.65	2666.65	2666.65	2666.65
66.4	2763.22	2666.18	2666.18	2666.18	2666.18	2666.18	2666.18	2666.18	2666.18
66.3	2851.88	2665.8	2665.8	2665.8	2665.8	2665.8	2665.8	2665.8	2665.8
66.2	2729.5	2665.36	2665.36	2665.36	2665.36	2665.36	2665.36	2665.36	2665.36
66.1	2889.84	2664.91	2664.91	2664.91	2664.91	2664.91	2664.91	2664.91	2664.91
66	2730.3	2664.46	2664.46	2664.46	2664.46	2664.46	2664.46	2664.46	2664.46
65.9	2755.54	2664.04	2664.04	2664.04	2664.04	2664.04	2664.04	2664.04	2664.04
65.8	2807.56	2663.67	2663.67	2663.67	2663.67	2663.67	2663.67	2663.67	2663.67
65.7	2662.27	2663.4	2663.4	2663.4	2663.4	2663.4	2663.4	2663.4	2663.4
65.6	2741.69	2663.1	2663.1	2663.1	2663.1	2663.1	2663.1	2663.1	2663.1
65.5	2764.02	2662.88	2662.88	2662.88	2662.88	2662.88	2662.88	2662.88	2662.88
65.4	2643.56	2662.75	2662.75	2662.75	2662.75	2662.75	2662.75	2662.75	2662.75
65.3	2694.75	2662.56	2662.56	2662.56	2662.56	2662.56	2662.56	2662.56	2662.56
65.2	2732.45	2662.31	2662.31	2662.31	2662.31	2662.31	2662.31	2662.31	2662.31
65.1	2830.01	2662.11	2662.11	2662.11	2662.11	2662.11	2662.11	2662.11	2662.11
65	2690	2661.85	2661.85	2661.85	2661.85	2661.85	2661.85	2661.85	2661.85
64.9	2725.23	2661.63	2661.63	2661.63	2661.63	2661.63	2661.63	2661.63	2661.63
64.8	2648.33	2661.46	2661.46	2661.46	2661.46	2661.46	2661.46	2661.46	2661.46
64.7	2652.5	2661.42	2661.42	2661.42	2661.42	2661.42	2661.42	2661.42	2661.42
64.6	2654.67	2661.29	2661.29	2661.29	2661.29	2661.29	2661.29	2661.29	2661.29
64.5	2796.45	2661.18	2661.18	2661.18	2661.18	2661.18	2661.18	2661.18	2661.18
64.4	2710.52	2661.09	2661.09	2661.09	2661.09	2661.09	2661.09	2661.09	2661.09
64.3	2619.51	2660.99	2660.99	2660.99	2660.99	2660.99	2660.99	2660.99	2660.99
64.2	2667.87	2660.87	2660.87	2660.87	2660.87	2660.87	2660.87	2660.87	2660.87
64.1	2685.14	2660.84	2660.84	2660.84	2660.84	2660.84	2660.84	2660.84	2660.84
64	2660.75	2660.82	2660.82	2660.82	2660.82	2660.82	2660.82	2660.82	2660.82
63.9	2702.96	2660.8	2660.8	2660.8	2660.8	2660.8	2660.8	2660.8	2660.8
63.8	2616.82	2660.78	2660.78	2660.78	2660.78	2660.78	2660.78	2660.78	2660.78
63.7	2668.99	2660.78	2660.78	2660.78	2660.78	2660.78	2660.78	2660.78	2660.78
63.6	2654.34	0	0	0	0	0	0	0	2654.34

## Sheet: Figure 2c
Binding Energy (eV)	peak intensity of experiment of B in Pt/B/C (a.u.)	fitted peak intensity of boron (a.u.)	fitted peak intensity of oxidized boron (a.u.)	Backgnd (a.u.)	sum.(a.u.)
195.6	7039.33	0	0	0	7039.37
195.5	7045.7	7054.16	7054.24	7054.16	7054.24
195.4	7068.89	7054.08	7054.21	7054.08	7054.21
195.3	7062.74	7053.9	7054.13	7053.9	7054.13
195.2	7206.34	7053.69	7054.07	7053.69	7054.07
195.1	7157.85	7053.43	7054.05	7053.43	7054.05
195	7144.9	7053.18	7054.18	7053.18	7054.18
194.9	7043.44	7052.87	7054.44	7052.87	7054.44
194.8	7203.9	7052.63	7055.11	7052.63	7055.11
194.7	7025.79	7052.46	7056.3	7052.46	7056.3
194.6	7032.56	7052.39	7058.25	7052.39	7058.26
194.5	6949	7052.26	7061.11	7052.26	7061.11
194.4	7152.56	7052.16	7065.36	7052.16	7065.36
194.3	7127.6	7052	7071.4	7052	7071.4
194.2	7172.79	7051.77	7079.93	7051.77	7079.94
194.1	7154.17	7051.41	7091.75	7051.41	7091.75
194	7225.12	7051.02	7108.05	7051.02	7108.05
193.9	7210.71	7050.59	7130.14	7050.58	7130.15
193.8	7215.32	7050.1	7159.6	7050.09	7159.61
193.7	7295.11	7049.52	7198.2	7049.5	7198.23
193.6	7335.77	7048.85	7247.98	7048.81	7248.02
193.5	7424.87	7048.06	7311.06	7048.01	7311.12
193.4	7460.1	7047.05	7389.47	7046.96	7389.56
193.3	7689.86	7045.81	7485.14	7045.67	7485.27
193.2	7802.96	7044.4	7599.63	7044.19	7599.84
193.1	7718.09	7042.76	7733.64	7042.45	7733.95
193	7949.57	7040.87	7886.75	7040.42	7887.21
192.9	8054.36	7038.83	8057.21	7038.16	8057.88
192.8	8140.47	7036.57	8241.3	7035.6	8242.27
192.7	8420.97	7034	8433.25	7032.59	8434.65
192.6	8622.76	7031.18	8625.48	7029.17	8627.5
192.5	8791.32	7028.15	8808.61	7025.27	8811.49
192.4	9001.87	7025.01	8972.28	7020.94	8976.35
192.3	9020.6	7022.02	9106.05	7016.29	9111.78
192.2	9060.75	7019.44	9200.55	7011.45	9208.55
192.1	8988.02	7017.45	9248.45	7006.37	9259.53
192	9246.36	7016.47	9245.87	7001.22	9261.12
191.9	9136.2	7016.78	9192.58	6995.96	9213.4
191.8	9239.25	7018.9	9092.32	6990.66	9120.56
191.7	9096.15	7023.41	8952.16	6985.39	8990.18
191.6	8897.29	7031.17	8781.62	6980.34	8832.45
191.5	8770.7	7042.99	8591.21	6975.54	8658.67
191.4	8622.61	7060	8391.56	6971.12	8480.44
191.3	8411.61	7083.37	8192.16	6967.12	8308.41
191.2	8220.13	7114.39	8000.7	6963.43	8151.66
191.1	8225.9	7154.7	7823.06	6960.11	8017.66
191	8013.54	7206.16	7663.08	6957.15	7912.09
190.9	7845.39	7270.75	7522.67	6954.47	7838.94
190.8	7825.01	7350.71	7402.23	6951.99	7800.96
190.7	7816.44	7448.66	7301.21	6949.78	7800.09
190.6	7648.03	7567.17	7218.01	6947.7	7837.47
190.5	7712.55	7708.98	7150.67	6945.72	7913.93
190.4	7660.65	7876.85	7097.02	6943.78	8030.09
190.3	7714.21	8073.42	7054.82	6941.82	8186.42
190.2	7861.09	8300.93	7021.9	6939.69	8383.14
190.1	7967.9	8561.2	6996.3	6937.29	8620.21
190	8265.84	8855.33	6976.29	6934.49	8897.13
189.9	8478.49	9183.45	6960.38	6931.16	9212.67
189.8	8793.53	9544.47	6947.31	6927.15	9564.63
189.7	9226.52	9935.79	6936.04	6922.32	9949.52
189.6	9662.81	10353.2	6925.79	6916.56	10362.4
189.5	10120.7	10790.5	6915.9	6909.78	10796.6
189.4	10588	11239.7	6905.88	6901.88	11243.7
189.3	11043.5	11690.7	6895.39	6892.8	11693.3
189.2	11613.7	12131.9	6884.12	6882.46	12133.5
189.1	12208.6	12550.2	6871.9	6870.86	12551.2
189	12679.4	12932	6858.68	6858.04	12932.7
188.9	13048.6	13263.7	6844.45	6844.05	13264
188.8	13375.3	13532.2	6829.18	6828.94	13532.4
188.7	13851.3	13726.6	6813.1	6812.96	13726.8
188.6	13940.8	13838.5	6796.42	6796.33	13838.6
188.5	13930.6	13862.8	6779.39	6779.34	13862.8
188.4	13734.5	13797.7	6762.25	6762.22	13797.8
188.3	13539.4	13646	6745.4	6745.39	13646
188.2	13198.8	13413.3	6729.01	6729	13413.3
188.1	12944.4	13108.8	6713.23	6713.23	13108.8
188	12589.7	12744	6698.15	6698.15	12744
187.9	12230.4	12331.9	6683.93	6683.92	12331.9
187.8	11718	11886.6	6670.58	6670.58	11886.6
187.7	11319.7	11421.5	6658.1	6658.1	11421.5
187.6	11114.4	10949.6	6646.5	6646.5	10949.6
187.5	10709.1	10482.4	6635.67	6635.67	10482.4
187.4	10615.6	10029.5	6625.55	6625.55	10029.5
187.3	10182.2	9598.77	6616.13	6616.13	9598.77
187.2	9841.55	9196.15	6607.45	6607.45	9196.15
187.1	9568.38	8825.55	6599.41	6599.41	8825.55
187	9338.59	8489.35	6592.08	6592.08	8489.35
186.9	9105.86	8188.38	6585.44	6585.44	8188.38
186.8	8748.73	7922.25	6579.44	6579.44	7922.25
186.7	8497.38	7689.66	6574.07	6574.07	7689.66
186.6	8225.14	7488.7	6569.38	6569.38	7488.7
186.5	7922.01	7316.99	6565.43	6565.43	7316.99
186.4	7560.58	7171.71	6562.1	6562.1	7171.71
186.3	7466.61	7049.99	6559.32	6559.32	7049.99
186.2	7341.4	6948.95	6557.02	6557.02	6948.95
186.1	7244.37	6865.82	6555.11	6555.11	6865.82
186	7083.51	6798.02	6553.53	6553.53	6798.02
185.9	6886.47	6743.23	6552.27	6552.27	6743.23
185.8	6805.91	6699.31	6551.26	6551.26	6699.31
185.7	6815.5	6664.45	6550.49	6550.49	6664.45
185.6	6727.85	6636.93	6549.86	6549.86	6636.93
185.5	6813.35	6615.37	6549.32	6549.32	6615.37
185.4	6691.72	6598.55	6548.81	6548.81	6598.55
185.3	6756.51	6585.57	6548.38	6548.38	6585.57
185.2	6635.43	6575.58	6547.97	6547.97	6575.58
185.1	6669.56	6568.02	6547.67	6547.67	6568.02
185	6607.36	6562.26	6547.37	6547.37	6562.26
184.9	6677.82	6557.94	6547.13	6547.13	6557.94
184.8	6656.48	6554.65	6546.85	6546.85	6554.65
184.7	6692.19	6552.16	6546.57	6546.57	6552.16
184.6	6664.53	6550.27	6546.3	6546.3	6550.27
184.5	6602.53	6548.91	6546.11	6546.11	6548.91
184.4	6508.08	6547.92	6545.95	6545.95	6547.92
184.3	6577.84	6547.24	6545.88	6545.88	6547.24
184.2	6529.04	6546.74	6545.79	6545.79	6546.74
184.1	6681.69	6546.33	6545.68	6545.68	6546.33
184	6661.13	6546	6545.56	6545.56	6546
183.9	6529.6	6545.74	6545.45	6545.45	6545.74
183.8	6557.2	6545.5	6545.3	6545.3	6545.5
183.7	6592.65	6545.32	6545.19	6545.19	6545.32
183.6	6611.27	6545.14	6545.05	6545.05	6545.14
183.5	6728.38	6544.88	6544.83	6544.83	6544.88
183.4	6691.47	6544.66	6544.62	6544.62	6544.66
183.3	6518.67	6544.48	6544.46	6544.46	6544.48
183.2	6505.66	6544.35	6544.33	6544.33	6544.35
183.1	6536.05	6544.31	6544.3	6544.3	6544.31
183	6528.68	6544.31	6544.3	6544.3	6544.31
182.9	6577.92	6544.27	6544.27	6544.27	6544.27
182.8	6650.12	6544.2	6544.2	6544.2	6544.2
182.7	6570.31	6544.1	6544.1	6544.1	6544.1
182.6	6600.9	6544.01	6544	6544	6544.01
182.5	6506.89	6543.92	6543.92	6543.92	6543.92
182.4	6560.79	6543.82	6543.82	6543.82	6543.82
182.3	6695.99	6543.71	6543.71	6543.71	6543.71
182.2	6575.96	6543.61	6543.61	6543.61	6543.61
182.1	6572.91	6543.49	6543.49	6543.49	6543.49
182	6555.38	6543.37	6543.37	6543.37	6543.37
181.9	6578.47	6543.24	6543.24	6543.24	6543.24
181.8	6698.34	6543.09	6543.09	6543.09	6543.09
181.7	6607.38	6542.97	6542.97	6542.97	6542.97
181.6	6530.76	6542.83	6542.83	6542.83	6542.83
181.5	6589.57	6542.71	6542.71	6542.71	6542.71
181.4	6531.73	6542.64	6542.64	6542.64	6542.64
181.3	6601.21	6542.55	6542.55	6542.55	6542.55
181.2	6639.21	6542.42	6542.42	6542.42	6542.42
181.1	6610.37	6542.29	6542.29	6542.29	6542.29
181	6603.64	6542.15	6542.15	6542.15	6542.15
180.9	6549.09	6541.99	6541.99	6541.99	6541.99
180.8	6638.02	6541.86	6541.86	6541.86	6541.86
180.7	6570.2	6541.71	6541.71	6541.71	6541.71
180.6	6653.86	6541.63	6541.63	6541.63	6541.63
180.5	6454.91	6541.53	6541.53	6541.53	6541.53
180.4	6609.69	6541.45	6541.45	6541.45	6541.45
180.3	6584.63	6541.31	6541.31	6541.31	6541.31
180.2	6680.43	6541.22	6541.22	6541.22	6541.22
180.1	6561.3	6541.09	6541.09	6541.09	6541.09
180	6534.2	6541.02	6541.02	6541.02	6541.02
179.9	6493.94	6540.96	6540.96	6540.96	6540.96
179.8	6562.8	6540.96	6540.96	6540.96	6540.96
179.7	6561.94	6540.96	6540.96	6540.96	6540.96
179.6	6545.16	0	0	0	6545.16

## Sheet: Figure 2d
binding energy (eV)	peak intensity of experiment of B in HB (a.u.)	fitted peak intensity of boron (a.u.)	fitted peak intensity of oxidized boron (a.u.)	Backgnd.(a.u.)	sum.(a.u.)
199.2	1605.43	0	0	0	1605.43
199.1	1539.94	1591.89	1591.89	1591.89	1591.89
199	1586.59	1591.22	1591.22	1591.22	1591.22
198.9	1635.59	1588.8	1588.8	1588.8	1588.8
198.8	1632.56	1585.64	1585.64	1585.64	1585.64
198.7	1599.77	1578.15	1578.15	1578.15	1578.15
198.6	1628.98	1569.45	1569.45	1569.45	1569.45
198.5	1579.65	1560.41	1560.41	1560.41	1560.41
198.4	1602.21	1552.37	1552.37	1552.37	1552.37
198.3	1563.61	1545.32	1545.32	1545.32	1545.32
198.2	1534.93	1539.07	1539.07	1539.07	1539.07
198.1	1572.27	1532.45	1532.45	1532.45	1532.45
198	1556.25	1527.89	1527.89	1527.89	1527.89
197.9	1515.08	1523.8	1523.8	1523.8	1523.8
197.8	1524.04	1518.36	1518.37	1518.36	1518.37
197.7	1543.84	1513.05	1513.05	1513.05	1513.05
197.6	1538.11	1506.36	1506.37	1506.36	1506.37
197.5	1560.69	1498.04	1498.05	1498.04	1498.05
197.4	1521.32	1488.48	1488.5	1488.48	1488.5
197.3	1514.37	1477.91	1477.93	1477.91	1477.93
197.2	1524.43	1466.39	1466.42	1466.39	1466.42
197.1	1513.92	1457.99	1458.04	1457.99	1458.04
197	1430.13	1451.85	1451.92	1451.85	1451.92
196.9	1424.89	1447.01	1447.1	1447.01	1447.1
196.8	1451.64	1443.54	1443.68	1443.54	1443.68
196.7	1464.26	1440.9	1441.1	1440.9	1441.1
196.6	1473.55	1434.57	1434.86	1434.57	1434.86
196.5	1507.88	1426.56	1426.96	1426.56	1426.96
196.4	1438.48	1419.14	1419.71	1419.14	1419.71
196.3	1401.27	1412.61	1413.4	1412.61	1413.4
196.2	1409.77	1406.31	1407.42	1406.31	1407.42
196.1	1439.31	1403.16	1404.7	1403.16	1404.7
196	1400.88	1399.42	1401.54	1399.42	1401.54
195.9	1439.03	1394.99	1397.87	1394.99	1397.87
195.8	1403.05	1390.68	1394.6	1390.68	1394.6
195.7	1388.03	1386.46	1391.73	1386.46	1391.73
195.6	1419.97	1382.66	1389.71	1382.66	1389.71
195.5	1373.76	1381.89	1391.24	1381.89	1391.24
195.4	1347.23	1381.85	1394.16	1381.85	1394.16
195.3	1380.47	1381.77	1397.89	1381.77	1397.89
195.2	1428.7	1381.69	1402.64	1381.69	1402.64
195.1	1438.6	1381.59	1408.62	1381.59	1408.62
195	1421.5	1381.44	1416.07	1381.44	1416.07
194.9	1426.5	1381.26	1425.32	1381.26	1425.32
194.8	1434.08	1381.07	1436.72	1381.07	1436.72
194.7	1466.72	1380.87	1450.65	1380.87	1450.65
194.6	1442.38	1380.65	1467.51	1380.65	1467.51
194.5	1457.15	1380.4	1487.73	1380.4	1487.73
194.4	1477.51	1380.11	1511.73	1380.11	1511.73
194.3	1521.94	1379.78	1539.97	1379.78	1539.97
194.2	1537.73	1379.39	1572.85	1379.39	1572.85
194.1	1543.57	1378.94	1610.73	1378.94	1610.73
194	1597.45	1378.39	1653.88	1378.38	1653.88
193.9	1655.74	1377.72	1702.46	1377.72	1702.46
193.8	1742.11	1376.94	1756.49	1376.93	1756.5
193.7	1760.82	1376	1815.78	1375.99	1815.78
193.6	1839.41	1374.89	1879.9	1374.88	1879.91
193.5	1919.72	1373.63	1948.21	1373.62	1948.22
193.4	1944.15	1372.2	2019.72	1372.18	2019.74
193.3	2076.47	1370.58	2093.14	1370.56	2093.16
193.2	2113.03	1368.71	2166.83	1368.68	2166.86
193.1	2332.27	1366.63	2238.99	1366.58	2239.04
193	2331.05	1364.31	2307.54	1364.24	2307.61
192.9	2397.93	1361.77	2370.32	1361.67	2370.42
192.8	2507.1	1359	2425.13	1358.87	2425.27
192.7	2553.58	1356.15	2470.02	1355.95	2470.21
192.6	2534.95	1353.12	2503.08	1352.85	2503.36
192.5	2685.16	1349.99	2522.94	1349.6	2523.33
192.4	2654.41	1346.85	2528.74	1346.3	2529.28
192.3	2589.28	1343.77	2520.15	1343.02	2520.9
192.2	2523.3	1340.81	2497.43	1339.77	2498.47
192.1	2445.52	1338.06	2461.45	1336.63	2462.88
192	2457.14	1335.6	2413.57	1333.64	2415.53
191.9	2339.91	1333.46	2355.52	1330.8	2358.18
191.8	2284.39	1331.74	2289.35	1328.15	2292.94
191.7	2153.44	1330.52	2217.26	1325.7	2222.07
191.6	2048.97	1329.97	2141.54	1323.55	2147.96
191.5	1858.72	1330.14	2064.19	1321.63	2072.71
191.4	1903.89	1331.16	1987.16	1319.94	1998.38
191.3	1812.03	1333.14	1912.01	1318.42	1926.73
191.2	1804.82	1336.26	1840.09	1317.07	1859.28
191.1	1731.61	1340.67	1772.36	1315.8	1797.23
191	1699.46	1346.7	1709.61	1314.65	1741.66
190.9	1645.85	1354.64	1652.27	1313.59	1693.33
190.8	1659.53	1364.9	1600.57	1312.6	1652.86
190.7	1631.49	1377.89	1554.48	1311.67	1620.7
190.6	1639.87	1394.13	1513.84	1310.76	1597.21
190.5	1645.88	1414.14	1478.3	1309.79	1582.65
190.4	1746.7	1438.59	1447.49	1308.75	1577.32
190.3	1796.89	1468.25	1421.01	1307.66	1581.6
190.2	1731.8	1503.9	1398.38	1306.46	1595.82
190.1	1843.7	1546.38	1379.08	1305.09	1620.37
190	1956.25	1596.68	1362.72	1303.6	1655.8
189.9	1981.09	1655.79	1348.89	1301.99	1702.69
189.8	2026.89	1724.61	1337.09	1300.16	1761.54
189.7	2145.79	1804.09	1326.99	1298.11	1832.97
189.6	2255.3	1895.11	1318.23	1295.81	1917.53
189.5	2424.38	1998.41	1310.52	1293.23	2015.7
189.4	2517.96	2114.55	1303.54	1290.31	2127.78
189.3	2675.18	2243.82	1297.05	1286.99	2253.88
189.2	2907.64	2386.23	1290.83	1283.23	2393.83
189.1	3074.83	2541.47	1284.76	1279.07	2547.17
189	3197.86	2708.67	1278.67	1274.44	2712.91
188.9	3406.96	2886.53	1272.5	1269.36	2889.66
188.8	3499.84	3073.21	1266.25	1263.95	3075.51
188.7	3541.92	3266.2	1259.89	1258.21	3267.87
188.6	3689.05	3462.36	1253.38	1252.16	3463.58
188.5	3763.27	3658	1246.72	1245.84	3658.87
188.4	3901.8	3848.81	1239.82	1239.2	3849.43
188.3	4101.75	4030.14	1232.64	1232.2	4030.58
188.2	4194.29	4197.2	1225.22	1224.91	4197.51
188.1	4212.33	4345.15	1217.55	1217.33	4345.36
188	4296.21	4469.38	1209.64	1209.49	4469.53
187.9	4385.48	4565.87	1201.58	1201.47	4565.98
187.8	4387.78	4631.22	1193.37	1193.3	4631.29
187.7	4464.86	4662.99	1185.06	1185.01	4663.04
187.6	4405.32	4659.77	1176.58	1176.54	4659.8
187.5	4591.39	4621.46	1168.02	1168	4621.48
187.4	4505.99	4549.06	1159.36	1159.34	4549.07
187.3	4552.75	4444.79	1150.67	1150.66	4444.8
187.2	4488.55	4311.89	1142.02	1142.02	4311.9
187.1	4286.52	4154.45	1133.58	1133.57	4154.45
187	4165.01	3977.05	1125.41	1125.41	3977.06
186.9	3920.09	3784.69	1117.72	1117.71	3784.69
186.8	3619.85	3582.27	1110.53	1110.53	3582.27
186.7	3470.49	3374.6	1103.93	1103.93	3374.6
186.6	3101.98	3166.12	1098.01	1098.01	3166.12
186.5	2844.68	2960.76	1092.77	1092.77	2960.76
186.4	2556.09	2761.82	1088.2	1088.2	2761.82
186.3	2322.89	2572.06	1084.33	1084.33	2572.06
186.2	2082.29	2393.49	1081.07	1081.07	2393.49
186.1	1910.86	2227.57	1078.37	1078.37	2227.57
186	1753.29	2075.2	1076.17	1076.17	2075.2
185.9	1557.43	1936.81	1074.44	1074.44	1936.81
185.8	1426.78	1812.37	1073.07	1073.07	1812.37
185.7	1362.89	1701.57	1072.02	1072.02	1701.57
185.6	1285.12	1603.78	1071.23	1071.23	1603.78
185.5	1254.01	1518.2	1070.6	1070.6	1518.2
185.4	1239.85	1443.9	1070.1	1070.1	1443.9
185.3	1186.97	1379.9	1069.68	1069.68	1379.9
185.2	1184.7	1325.18	1069.32	1069.32	1325.18
185.1	1191.15	1278.74	1068.99	1068.99	1278.74
185	1167.62	1239.61	1068.71	1068.71	1239.61
184.9	1156.16	1206.88	1068.46	1068.46	1206.88
184.8	1123.45	1179.7	1068.26	1068.26	1179.7
184.7	1095.59	1157.28	1068.08	1068.08	1157.28
184.6	1134.73	1138.89	1067.92	1067.92	1138.89
184.5	1153.56	1123.93	1067.79	1067.79	1123.93
184.4	1076.59	1111.79	1067.63	1067.63	1111.79
184.3	1180.43	1101.97	1067.45	1067.45	1101.97
184.2	1153.37	1094.1	1067.26	1067.26	1094.1
184.1	1122.98	1087.85	1067.1	1067.1	1087.85
184	1116.25	1082.87	1066.93	1066.93	1082.87
183.9	1098.49	1078.99	1066.81	1066.81	1078.99
183.8	1066.38	1075.95	1066.7	1066.7	1075.95
183.7	1141.54	1073.61	1066.62	1066.62	1073.61
183.6	1060.01	1071.81	1066.57	1066.57	1071.81
183.5	1077.32	1070.43	1066.51	1066.51	1070.43
183.4	1101.91	1069.36	1066.45	1066.45	1069.36
183.3	1069	1068.56	1066.41	1066.41	1068.56
183.2	1088.38	1067.94	1066.37	1066.37	1067.94
183.1	1080.22	1067.47	1066.33	1066.33	1067.47
183	1076.18	1067.14	1066.3	1066.3	1067.14
182.9	1060.25	1066.87	1066.27	1066.27	1066.87
182.8	1083.71	1066.66	1066.23	1066.23	1066.66
182.7	1116.74	1066.49	1066.18	1066.18	1066.49
182.6	1091.2	1066.32	1066.1	1066.1	1066.32
182.5	1125.37	1066.16	1066	1066	1066.16
182.4	1101.83	1066.02	1065.91	1065.91	1066.02
182.3	1080.47	1065.88	1065.8	1065.8	1065.88
182.2	1133.81	1065.72	1065.67	1065.67	1065.72
182.1	1141.83	1065.58	1065.55	1065.55	1065.58
182	1108.62	1065.45	1065.42	1065.42	1065.45
181.9	1102.18	1065.34	1065.33	1065.33	1065.34
181.8	1029.93	1065.27	1065.25	1065.25	1065.27
181.7	1083.28	1065.23	1065.22	1065.22	1065.23
181.6	1067.68	1065.21	1065.2	1065.2	1065.21
181.5	1080.69	1067.34	1067.34	1067.34	1067.34
181.4	1064.42	1069.48	1069.48	1069.48	1069.48
181.3	1068.29	1071.62	1071.62	1071.62	1071.62
181.2	1124.89	1073.76	1073.76	1073.76	1073.76
181.1	1143.23	1075.9	1075.9	1075.9	1075.9
181	1125.32	1078.04	1078.04	1078.04	1078.04
180.9	1102.45	1080.18	1080.18	1080.18	1080.18
180.8	1101.15	1082.32	1082.32	1082.32	1082.32
180.7	1125.89	1084.45	1084.45	1084.45	1084.45
180.6	1100.33	1086.59	1086.59	1086.59	1086.59
180.5	1118.61	1088.73	1088.73	1088.73	1088.73
180.4	1084.2	1090.87	1090.87	1090.87	1090.87
180.3	1099.15	1093.01	1093.01	1093.01	1093.01
180.2	1070.09	0	0	0	1070.09

## Sheet: Figure 2e
	Pt/B/C		PtO2		Pt/C		Pt foil
Energy (eV）	Normalized absorption (a.u.)	Energy (eV）	Normalized absorption(a.u.)	Energy (eV）	Normalized absorption (a.u.）	Energy (eV）	Normalized absorption(a.u.)
11367.5	0.00902	11367.5	0.0077	11363.3	0.000207705	11363.3	0.01019
11372.5	0.00718	11372.5	0.00669	11373.3	0.000492318	11373.3	0.00752
11377.5	0.00969	11377.5	0.00574	11383.3	0.000728993	11383.3	0.00623
11382.6	0.00643	11382.6	0.00486	11393.3	-0.00154	11393.3	0.0054
11387.6	0.0044	11387.6	0.0039	11403.3	0.00311	11403.3	0.00552
11392.5	0.00399	11392.5	0.00304	11413.4	6.91396e-05	11413.4	0.00241
11397.5	0.00445	11397.5	0.00229	11423.3	0.00193	11423.3	0.00182
11402.5	0.00534	11402.5	0.00129	11433.4	0.000132096	11433.4	0.0013
11407.6	0.00365	11407.6	0.000658653	11443.3	0.00279	11443.3	0.000413349
11412.5	0.00196	11412.5	-0.000129625	11453.3	-4.5318e-05	11453.3	0.000953873
11417.5	0.00357	11417.5	-0.000830749	11463.3	0.000802225	11463.3	-0.00222
11422.5	0.00176	11422.5	-0.00158	11473.3	-0.00512	11473.3	-0.00275
11427.5	-1.05444e-05	11427.5	-0.00249	11483.3	-0.00554	11483.3	-0.00295
11432.6	0.000722195	11432.6	-0.00317	11493.4	-0.0024	11493.4	-0.00314
11437.6	0.00113	11437.6	-0.00393	11503.3	-0.000414781	11503.3	-0.00214
11442.5	0.000759149	11442.5	-0.0045	11513.3	0.00781	11513.3	-0.00114
11447.6	0.000660907	11447.6	-0.00498	11523.3	0.00822	11523.3	0.00106
11452.5	-0.000916419	11452.5	-0.00535	11533.3	0.01767	11533.3	0.00712
11457.5	0.000260312	11457.5	-0.00559	11543.3	0.03818	11543.3	0.02341
11462.5	-0.0028	11462.5	-0.00565	11544.3	0.03935	11544.3	0.02428
11467.5	0.000878891	11467.5	-0.00559	11545.3	0.04247	11545.3	0.02852
11472.5	-0.00245	11472.5	-0.00525	11546.3	0.04467	11546.3	0.03196
11477.6	-0.00349	11477.6	-0.00471	11547.3	0.04796	11547.3	0.03507
11482.5	-0.00217	11482.5	-0.00389	11548.3	0.05154	11548.3	0.03965
11487.5	-0.000766765	11487.5	-0.00234	11549.3	0.05507	11549.3	0.04575
11492.6	-0.00161	11492.6	0.000100554	11550.4	0.05956	11550.4	0.05271
11497.5	-0.000355784	11497.5	0.00421	11551.2	0.06432	11551.2	0.05842
11502.6	-0.00173	11502.6	0.01066	11552.2	0.0711	11552.2	0.06633
11507.5	-0.00347	11507.5	0.01144	11553.3	0.07948	11553.3	0.07747
11512.6	-0.00254	11512.6	0.01252	11554.3	0.08985	11554.3	0.09097
11517.5	-0.00153	11517.5	0.01341	11555.3	0.10157	11555.3	0.10655
11522.5	-0.000317579	11522.5	0.01456	11556.3	0.11838	11556.3	0.12653
11527.5	0.00246	11527.5	0.01562	11557.3	0.14054	11557.3	0.15235
11532.5	0.00437	11532.5	0.01685	11558.3	0.1707	11558.3	0.18371
11537.4	0.0123	11537.4	0.01821	11559.4	0.21028	11559.4	0.23131
11542.6	0.02187	11542.6	0.01922	11560.2	0.25351	11560.2	0.28556
11543	0.02293	11543	0.02039	11561.3	0.32763	11561.3	0.37826
11543.5	0.02415	11543.5	0.02164	11562.3	0.43173	11562.3	0.50512
11544	0.02533	11544	0.02315	11563.3	0.57905	11563.3	0.67479
11544.5	0.02593	11544.5	0.02473	11564.3	0.76952	11564.3	0.88355
11545	0.0255	11545	0.02621	11565.3	0.98309	11565.3	1.07663
11545.5	0.02594	11545.5	0.02781	11566.3	1.15221	11566.3	1.18597
11546	0.02742	11546	0.02957	11567.4	1.23279	11567.4	1.19882
11546.5	0.02864	11546.5	0.03149	11568.2	1.24478	11568.2	1.16388
11547	0.02968	11547	0.03355	11569.3	1.21963	11569.3	1.11146
11547.5	0.03161	11547.5	0.03596	11570.3	1.17294	11570.3	1.06462
11548	0.0342	11548	0.03835	11571.3	1.12042	11571.3	1.0269
11548.5	0.03741	11548.5	0.04114	11572.3	1.07302	11572.3	0.99754
11549	0.04107	11549	0.0448	11573.3	1.03315	11573.3	0.97625
11549.5	0.0449	11549.5	0.04765	11574.3	1.00541	11574.3	0.96025
11550	0.04888	11550	0.05235	11575.4	0.98597	11575.4	0.95339
11550.5	0.05223	11550.5	0.05633	11576.2	0.97386	11576.2	0.95366
11551	0.05605	11551	0.06101	11577.3	0.96889	11577.3	0.96043
11551.5	0.06239	11551.5	0.06607	11578.3	0.97203	11578.3	0.97342
11552	0.06525	11552	0.07162	11579.3	0.97694	11579.3	0.98563
11552.5	0.06846	11552.5	0.07809	11580.3	0.98048	11580.3	0.99458
11553.1	0.0734	11553.1	0.08425	11581.3	0.98266	11581.3	0.99357
11553.5	0.0759	11553.5	0.09055	11582.4	0.976	11582.4	0.98314
11554	0.08301	11554	0.09694	11583.2	0.97014	11583.2	0.97112
11554.5	0.0915	11554.5	0.10462	11584.3	0.95762	11584.3	0.95866
11555	0.10017	11555	0.11203	11585.3	0.95273	11585.3	0.95043
11555.5	0.10933	11555.5	0.12225	11586.3	0.95157	11586.3	0.94812
11556	0.11876	11556	0.13162	11587.3	0.95469	11587.3	0.94962
11556.5	0.12901	11556.5	0.14314	11588.4	0.96088	11588.4	0.95355
11557	0.14009	11557	0.15484	11589.4	0.97138	11589.4	0.96272
11557.5	0.15493	11557.5	0.16857	11590.2	0.98083	11590.2	0.97531
11558	0.17318	11558	0.1837	11591.3	0.99422	11591.3	0.99354
11558.5	0.19598	11558.5	0.20388	11592.3	1.00601	11592.3	1.01431
11559	0.21887	11559	0.22859	11593.3	1.01837	11593.3	1.0319
11559.5	0.2489	11559.5	0.25268	11594.3	1.025	11594.3	1.04357
11560	0.27914	11560	0.28257	11595.4	1.02501	11595.4	1.04496
11560.5	0.32105	11560.5	0.32092	11596.2	1.02182	11596.2	1.03824
11561	0.36626	11561	0.37599	11597.3	1.01418	11597.3	1.02768
11561.5	0.42487	11561.5	0.43702	11598.3	1.00395	11598.3	1.01611
11562	0.49491	11562	0.51335	11599.3	0.99441	11599.3	1.003
11562.5	0.58445	11562.5	0.60605	11600.3	0.98864	11600.3	0.99279
11563	0.68496	11563	0.70949	11601.4	0.97937	11601.4	0.98593
11563.5	0.77195	11563.5	0.8389	11602.2	0.97693	11602.2	0.98235
11564	0.86923	11564	0.99383	11603.3	0.97188	11603.3	0.98032
11564.5	0.96456	11564.5	1.16127	11604.3	0.96884	11604.3	0.97721
11565	1.08144	11565	1.32993	11605.3	0.96495	11605.3	0.97153
11565.5	1.18226	11565.5	1.49157	11606.3	0.96218	11606.3	0.96584
11566	1.26503	11566	1.6499	11607.4	0.96062	11607.4	0.96118
11566.5	1.3284	11566.5	1.80981	11608.4	0.96229	11608.4	0.95913
11567	1.36845	11567	1.94508	11609.4	0.96371	11609.4	0.96127
11567.5	1.39308	11567.5	2.03944	11610.4	0.96845	11610.4	0.96595
11568	1.38647	11568	2.06272	11611.6	0.97665	11611.6	0.97351
11568.5	1.3651	11568.5	2.04042	11612.6	0.98105	11612.6	0.98262
11569	1.33009	11569	1.96362	11613.8	0.98568	11613.8	0.99454
11569.5	1.29124	11569.5	1.85013	11614.8	0.99564	11614.8	1.00264
11570	1.24642	11570	1.71507	11616	1.00583	11616	1.01336
11570.5	1.20046	11570.5	1.55849	11617.2	1.01661	11617.2	1.0222
11571	1.1563	11571	1.42595	11618.4	1.0254	11618.4	1.03164
11571.6	1.11055	11571.6	1.29023	11619.5	1.03152	11619.5	1.03787
11572	1.07415	11572	1.15686	11620.7	1.0352	11620.7	1.03909
11572.5	1.04033	11572.5	1.06523	11621.9	1.03716	11621.9	1.03862
11573	1.01199	11573	0.96844	11623.1	1.03523	11623.1	1.03522
11573.5	0.98852	11573.5	0.9038	11624.2	1.03283	11624.2	1.03047
11574	0.96995	11574	0.85277	11625.6	1.03009	11625.6	1.02673
11574.5	0.95451	11574.5	0.81854	11626.7	1.02462	11626.7	1.0233
11575	0.94138	11575	0.79276	11627.9	1.02091	11627.9	1.01862
11575.5	0.9309	11575.5	0.77777	11629.2	1.01654	11629.2	1.01417
11576.1	0.92237	11576.1	0.76716	11630.6	1.01119	11630.6	1.01029
11576.5	0.91862	11576.5	0.76197	11631.7	1.00718	11631.7	1.00768
11577	0.92006	11577	0.75956	11633.1	1.00428	11633.1	1.00621
11577.5	0.92173	11577.5	0.75881	11634.4	1.00014	11634.4	1.00232
11578	0.9227	11578	0.75932	11635.7	0.99666	11635.7	0.99871
11578.5	0.9249	11578.5	0.75999	11637	0.99409	11637	0.99477
11579	0.9277	11579	0.76172	11638.4	0.99105	11638.4	0.98917
11579.5	0.93014	11579.5	0.7639	11639.8	0.98383	11639.8	0.98399
11580	0.93297	11580	0.76614	11641.2	0.97889	11641.2	0.97783
11580.5	0.93627	11580.5	0.76927	11642.5	0.97477	11642.5	0.97325
11581	0.93904	11581	0.77212	11644	0.97135	11644	0.96703
11581.5	0.94131	11581.5	0.77543	11645.3	0.96965	11645.3	0.96428
11582	0.94221	11582	0.77862	11646.8	0.96674	11646.8	0.96044
11582.5	0.94238	11582.5	0.78204	11648.2	0.96564	11648.2	0.95966
11583	0.9419	11583	0.78477	11649.6	0.96547	11649.6	0.9602
11583.5	0.94131	11583.5	0.78782	11651	0.96685	11651	0.96266
11584	0.94026	11584	0.79023	11652.5	0.96773	11652.5	0.96453
11584.5	0.93867	11584.5	0.7932	11654	0.97208	11654	0.96876
11585	0.93792	11585	0.79713	11655.5	0.97759	11655.5	0.97568
11585.5	0.9367	11585.5	0.80172	11657.1	0.98233	11657.1	0.98417
11586	0.93655	11586	0.80763	11658.6	0.98575	11658.6	0.99049
11586.5	0.93758	11586.5	0.81503	11660.1	0.98915	11660.1	0.99674
11587	0.93823	11587	0.82323	11661.7	0.99253	11661.7	1.00105
11587.5	0.9393	11587.5	0.83272	11663.2	0.99563	11663.2	1.00643
11588	0.94083	11588	0.8419	11664.8	0.99802	11664.8	1.00608
11588.5	0.94276	11588.5	0.84933	11666.3	0.99896	11666.3	1.00593
11589	0.94553	11589	0.85775	11667.9	1.00048	11667.9	1.00628
11589.5	0.94898	11589.5	0.8652	11669.5	1.00015	11669.5	1.00579
11590	0.95384	11590	0.87264	11671.2	0.99346	11671.2	1.00594
11590.5	0.95959	11590.5	0.87996	11672.8	0.99566	11672.8	1.00301
11591	0.96517	11591	0.88643	11674.4	0.99556	11674.4	1.00249
11591.5	0.97151	11591.5	0.89184	11676.1	0.99649	11676.1	1.00104
11592	0.97839	11592	0.89646	11677.7	0.99838	11677.7	1.00044
11592.5	0.98402	11592.5	0.90071	11679.5	0.99897	11679.5	0.99982
11593	0.98978	11593	0.90503	11681.1	1.00095	11681.1	0.99993
11593.5	0.99376	11593.5	0.9093	11682.7	1.00074	11682.7	1.00227
11594	0.99835	11594	0.91318	11684.5	1.00089	11684.5	1.00444
11594.5	1.00371	11594.5	0.91701	11686.3	1.00025	11686.3	1.0072
11595	1.00695	11595	0.92098	11687.9	1.00132	11687.9	1.00834
11595.5	1.01059	11595.5	0.92524	11689.7	1.00283	11689.7	1.0096
11596	1.01259	11596	0.9297	11691.5	1.00237	11691.5	1.0098
11596.5	1.0132	11596.5	0.93504	11693.3	1.00007	11693.3	1.00636
11597	1.01459	11597	0.94124	11695.1	0.99913	11695.1	1.00449
11597.5	1.01482	11597.5	0.94649	11696.9	0.99568	11696.9	0.99797
11598	1.01445	11598	0.95267	11698.6	0.99052	11698.6	0.99237
11598.5	1.01386	11598.5	0.95898	11700.4	0.98724	11700.4	0.98645
11599	1.01349	11599	0.96493	11702.4	0.98298	11702.4	0.98129
11599.5	1.01276	11599.5	0.9702	11704.1	0.97907	11704.1	0.97537
11600	1.01182	11600	0.97588	11705.9	0.97626	11705.9	0.96974
11600.5	1.01214	11600.5	0.98047	11707.9	0.97609	11707.9	0.968
11601	1.01181	11601	0.98518	11709.8	0.97578	11709.8	0.96941
11601.5	1.01143	11601.5	0.98951	11711.6	0.9773	11711.6	0.96962
11602	1.01246	11602	0.99427	11713.5	0.97958	11713.5	0.972
11602.5	1.01221	11602.5	0.99834	11715.5	0.982	11715.5	0.97678
11603	1.01223	11603	1.00231	11717.4	0.98345	11717.4	0.98039
11603.5	1.0126	11603.5	1.00655	11719.4	0.98772	11719.4	0.98551
11604	1.01236	11604	1.01044	11721.3	0.99227	11721.3	0.99044
11604.5	1.01245	11604.5	1.0143	11723.3	0.99709	11723.3	0.99481
11605	1.01252	11605	1.01891	11725.3	0.99848	11725.3	0.99831
11605.5	1.01195	11605.5	1.02327	11727.3	1.00056	11727.3	1.00123
11606	1.0122	11606	1.02802	11729.2	1.00233	11729.2	1.00324
11606.5	1.01273	11606.5	1.03379	11731.3	1.00407	11731.3	1.00582
11607	1.01332	11607	1.03918	11733.3	1.0061	11733.3	1.00789
11607.5	1.01335	11607.5	1.04558	11735.4	1.0061	11735.4	1.00966
11608	1.01358	11608	1.05402	11737.5	1.00599	11737.5	1.01017
11608.5	1.0142	11608.5	1.06216	11739.4	1.00628	11739.4	1.01011
11609	1.01525	11609	1.07963	11741.5	1.00698	11741.5	1.00995
11609.5	1.01751	11609.5	1.09686	11743.6	1.00696	11743.6	1.00906
11610	1.01855	11610	1.11143	11745.7	1.00733	11745.7	1.00947
11610.6	1.01964	11610.6	1.12254	11747.8	1.00787	11747.8	1.01133
11611	1.02092	11611	1.12941	11749.9	1.01042	11749.9	1.01399
11611.5	1.02245	11611.5	1.1335	11752.2	1.01257	11752.2	1.01693
11612	1.02395	11612	1.13324	11754.3	1.014	11754.3	1.01956
11612.5	1.0251	11612.5	1.12886	11756.4	1.01359	11756.4	1.01971
11613.5	1.02694	11613.5	1.12025	11758.6	1.01199	11758.6	1.01838
11614.5	1.032	11614.5	1.10868	11760.7	1.00899	11760.7	1.01386
11615.5	1.03698	11615.5	1.0929	11763	1.00413	11763	1.00712
11616.6	1.04067	11616.6	1.07618	11765.3	1.00117	11765.3	1.00104
11617.5	1.04337	11617.5	1.06032	11767.5	0.99723	11767.5	0.99424
11618.5	1.04481	11618.5	1.04443	11769.6	0.99369	11769.6	0.9904
11619.5	1.04488	11619.5	1.03165	11771.9	0.99097	11771.9	0.98736
11620.5	1.0453	11620.5	1.01978	11774.2	0.98822	11774.2	0.98493
11621.5	1.04484	11621.5	1.00865	11776.4	0.98794	11776.4	0.98339
11622.5	1.04323	11622.5	0.99725	11778.8	0.98807	11778.8	0.98216
11623.6	1.04019	11623.6	0.98823	11781.1	0.98738	11781.1	0.98171
11624.5	1.03742	11624.5	0.97929	11783.4	0.98583	11783.4	0.98211
11625.5	1.03401	11625.5	0.97151	11785.6	0.9858	11785.6	0.98289
11626.5	1.0285	11626.5	0.96381	11788	0.9866	11788	0.9834
11627.5	1.02369	11627.5	0.95787	11790.3	0.98957	11790.3	0.98409
11628.5	1.01874	11628.5	0.95222	11792.7	0.99198	11792.7	0.98503
11629.5	1.01616	11629.5	0.94927	11795.2	0.99302	11795.2	0.98664
11630.5	1.01206	11630.5	0.94684	11797.4	0.99438	11797.4	0.98984
11631.5	1.00846	11631.5	0.94573	11799.9	0.99604	11799.9	0.99404
11632.5	1.00556	11632.5	0.94499	11802.3	1.00003	11802.3	0.99833
11633.5	1.00256	11633.5	0.94478	11804.7	1.00255	11804.7	1.0038
11634.5	1.00023	11634.5	0.94488	11807.1	1.00645	11807.1	1.0092
11635.5	0.99665	11635.5	0.94521	11809.6	1.00997	11809.6	1.01463
11636.6	0.99481	11636.6	0.94586	11812	1.01281	11812	1.01923
11637.5	0.99238	11637.5	0.94646	11814.6	1.01533	11814.6	1.0224
11638.5	0.9888	11638.5	0.94731	11817	1.01493	11817	1.02333
11639.5	0.98637	11639.5	0.94831	11819.4	1.01569	11819.4	1.02485
11640.5	0.98385	11640.5	0.94927	11822	1.01572	11822	1.02176
11641.5	0.98037	11641.5	0.95032	11824.4	1.01171	11824.4	1.01882
11642.5	0.97937	11642.5	0.95134	11827	1.00998	11827	1.01592
11643.5	0.97705	11643.5	0.95223	11829.6	1.0059	11829.6	1.01082
11644.6	0.97732	11644.6	0.95329	11832.2	1.00344	11832.2	1.00427
11645.5	0.97578	11645.5	0.9543	11834.6	1.00033	11834.6	0.99878
11646.5	0.97547	11646.5	0.95537	11837.2	0.99766	11837.2	0.99338
11647.6	0.97457	11647.6	0.95644	11839.8	0.9951	11839.8	0.98996
11648.5	0.97376	11648.5	0.95769	11842.4	0.99344	11842.4	0.9875
11649.5	0.97372	11649.5	0.95911	11845.2	0.99218	11845.2	0.98599
11650.6	0.97476	11650.6	0.96047	11847.8	0.99258	11847.8	0.98678
11651.5	0.97588	11651.5	0.9621	11850.4	0.99275	11850.4	0.98878
11652.5	0.97674	11652.5	0.96386	11853	0.99419	11853	0.99033
11653.5	0.97769	11653.5	0.96563	11855.7	0.99579	11855.7	0.99224
11654.5	0.97988	11654.5	0.96746	11858.3	0.99653	11858.3	0.99311
11655.5	0.98206	11655.5	0.96933	11861.1	0.9964	11861.1	0.99263
11656.5	0.98371	11656.5	0.97132	11863.7	0.99661	11863.7	0.99206
11657.6	0.98607	11657.6	0.97332	11866.4	0.99483	11866.4	0.99104
11658.5	0.98841	11658.5	0.97531	11869.2	0.9944	11869.2	0.99056
11659.5	0.99171	11659.5	0.97754	11872	0.99461	11872	0.99117
11660.5	0.99446	11660.5	0.97992	11874.7	0.99482	11874.7	0.99309
11661.5	0.99684	11661.5	0.98273	11877.5	0.99905	11877.5	0.99613
11662.5	0.99815	11662.5	0.98554	11880.2	1.00213	11880.2	0.99946
11663.5	0.99927	11663.5	0.98881	11883	1.00515	11883	1.00286
11664.5	1.00088	11664.5	0.99207	11885.8	1.00492	11885.8	1.00701
11665.5	1.00317	11665.5	0.9954	11888.5	1.00447	11888.5	1.01052
11666.5	1.00443	11666.5	0.99858	11891.5	1.00853	11891.5	1.01371
11667.5	1.00467	11667.5	1.0019	11894.2	1.01079	11894.2	1.01532
11668.5	1.00533	11668.5	1.00484	11897.2	1.01069	11897.2	1.01667
11669.5	1.00673	11669.5	1.00778	11899.9	1.00765	11899.9	1.01664
11670.5	1.00799	11670.5	1.01085	11902.9	1.00734	11902.9	1.01476
11671.5	1.00886	11671.5	1.014	11905.8	1.00704	11905.8	1.01124
11672.5	1.00803	11672.5	1.01705	11908.6	1.00261	11908.6	1.00678
11673.5	1.00738	11673.5	1.01997	11911.5	1.00026	11911.5	1.00221
11674.5	1.00887	11674.5	1.02291	11914.4	0.99857	11914.4	0.99758
11675.6	1.01046	11675.6	1.02573	11917.4	0.9965	11917.4	0.99428
11676.5	1.0116	11676.5	1.02762	11920.3	0.99535	11920.3	0.99207
11677.5	1.01201	11677.5	1.02928	11923.2	0.99571	11923.2	0.99136
11678.5	1.01037	11678.5	1.03021	11926.2	0.9952	11926.2	0.99163
11679.5	1.00954	11679.5	1.03105	11929.3	0.9961	11929.3	0.99235
11680.5	1.00969	11680.5	1.03116	11932.2	0.99698	11932.2	0.99379
11681.5	1.01071	11681.5	1.0312	11935.2	0.99764	11935.2	0.99473
11682.5	1.01269	11682.5	1.03063	11938.3	0.99818	11938.3	0.99577
11683.5	1.01388	11683.5	1.02992	11941.2	0.99966	11941.2	0.99675
11684.5	1.01378	11684.5	1.02868	11944.3	1.00061	11944.3	0.99735
11685.5	1.01378	11685.5	1.0273	11947.4	0.99944	11947.4	0.99703
11686.5	1.01298	11686.5	1.02531	11950.4	0.99824	11950.4	0.99636
11687.6	1.01403	11687.6	1.02296	11953.5	0.99788	11953.5	0.99585
11688.5	1.01403	11688.5	1.02082	11956.6	0.99762	11956.6	0.99535
11689.5	1.01512	11689.5	1.01845	11959.7	0.99938	11959.7	0.99554
11690.5	1.01388	11690.5	1.01656	11962.8	0.99957	11962.8	0.99704
11691.5	1.01325	11691.5	1.01451	11966	0.999	11966	0.99952
11692.5	1.01276	11692.5	1.01258	11969.1	1.00182	11969.1	1.00193
11693.5	1.01348	11693.5	1.01058	11972.2	1.00448	11972.2	1.00423
11694.5	1.01269	11694.5	1.00878	11975.5	1.00589	11975.5	1.00594
11695.6	1.01043	11695.6	1.00683	11978.6	1.00542	11978.6	1.00688
11696.5	1.00877	11696.5	1.00499	11981.7	1.00474	11981.7	1.0081
11697.6	1.00639	11697.6	1.00298	11985	1.00642	11985	1.00905
11698.5	1.00445	11698.5	1.0011	11988.1	1.00753	11988.1	1.00987
11699.5	1.00259	11699.5	0.99934	11991.4	1.00816	11991.4	1.01035
11700.5	1.00159	11700.5	0.99759	11994.7	1.0076	11994.7	1.01012
11701.5	1.00077	11701.5	0.9962	11997.8	1.00608	11997.8	1.00943
11702.5	0.99929	11702.5	0.99513	12001.1	1.00522	12001.1	1.00781
11703.5	0.9966	11703.5	0.99394	12004.4	1.00399	12004.4	1.00504
11704.5	0.99604	11704.5	0.99312	12007.7	1.00196	12007.7	1.00159
11705.5	0.99444	11705.5	0.99148	12011	0.99897	12011	0.99785
11706.5	0.99461	11706.5	0.98987	12014.3	0.99692	12014.3	0.99382
11707.5	0.99364	11707.5	0.98812	12017.6	0.99537	12017.6	0.99064
11708.5	0.99174	11708.5	0.98643	12020.9	0.99178	12020.9	0.98882
11709.5	0.99036	11709.5	0.98491	12024.4	0.9917	12024.4	0.98819
11710.5	0.98894	11710.5	0.98362	12027.7	0.99482	12027.7	0.98864
11711.5	0.98927	11711.5	0.98258	12031	0.99411	12031	0.98982
11712.5	0.98844	11712.5	0.98139	12034.5	0.99444	12034.5	0.99135
11714.5	0.98794	11714.5	0.97994	12037.8	0.99651	12037.8	0.9927
11716.6	0.98884	11716.6	0.97887	12041.2	0.99742	12041.2	0.99434
11718.5	0.99033	11718.5	0.97851	12044.7	0.99638	12044.7	0.99652
11720.5	0.99134	11720.5	0.97849	12048	0.99718	12048	0.99813
11722.5	0.99242	11722.5	0.97874	12051.5	0.99959	12051.5	0.99943
11724.6	0.9946	11724.6	0.97955	12055	1.00017	12055	1.00097
11726.5	0.99717	11726.5	0.98051	12058.5	1.00088	12058.5	1.00212
11728.5	0.9994	11728.5	0.98186	12062	1.0029	12062	1.00357
11730.6	1.00064	11730.6	0.98367	12065.4	1.00338	12065.4	1.00432
11732.5	1.00126	11732.5	0.98546	12068.9	1.00434	12068.9	1.00502
11734.5	1.00189	11734.5	0.98776	12072.4	1.0044	12072.4	1.0056
11736.5	1.00298	11736.5	0.99013	12076.1	1.00514	12076.1	1.00627
11738.5	1.00386	11738.5	0.99293	12079.6	1.00465	12079.6	1.00673
11740.5	1.00471	11740.5	0.99632	12083.1	1.00228	12083.1	1.00679
11742.5	1.00589	11742.5	0.99896	12086.7	1.00208	12086.7	1.00645
11744.5	1.00686	11744.5	1.00189	12090.2	1.00223	12090.2	1.00545
11746.6	1.00722	11746.6	1.00468	12093.9	1.00285	12093.9	1.00411
11748.5	1.00823	11748.5	1.00749	12097.4	1.00108	12097.4	1.00292
11750.6	1.00936	11750.6	1.01015	12101	1.00081	12101	1.00188
11752.5	1.01082	11752.5	1.01272	12104.7	1.00035	12104.7	1.00149
11754.5	1.01136	11754.5	1.01478	12108.4	0.99908	12108.4	1.00047
11756.6	1.0121	11756.6	1.01647	12111.9	0.9986	12111.9	0.99806
11758.5	1.01264	11758.5	1.01768	12115.6	0.99857	12115.6	0.99665
11760.5	1.01283	11760.5	1.01833	12119.2	0.99688	12119.2	0.99555
11762.5	1.01168	11762.5	1.01836	12122.9	0.99455	12122.9	0.99463
11764.5	1.01013	11764.5	1.01761	12126.6	0.99498	12126.6	0.9937
11766.5	1.0085	11766.5	1.01654	12130.5	0.99594	12130.5	0.99271
11768.6	1.00609	11768.6	1.01539	12134.1	0.99679	12134.1	0.99227
11770.5	1.00497	11770.5	1.01403	12137.8	0.9944	12137.8	0.99234
11772.5	1.0038	11772.5	1.01244	12141.7	0.9947	12141.7	0.99282
11774.5	1.00254	11774.5	1.01032	12145.4	0.99557	12145.4	0.99386
11776.5	1.00115	11776.5	1.00849	12149.1	0.99573	12149.1	0.99502
11778.5	1.00004	11778.5	1.00675	12152.9	0.99668	12152.9	0.99604
11780.5	1.00036	11780.5	1.00564	12156.8	0.99834	12156.8	0.99709
11782.6	1.00066	11782.6	1.00456	12160.5	0.99844	12160.5	0.99833
11784.5	1.00016	11784.5	1.0034	12164.4	0.99878	12164.4	1.00004
11786.5	0.99872	11786.5	1.00227	12168.2	1.00041	12168.2	1.00159
11788.5	0.99751	11788.5	1.00106	12172.1	1.0021	12172.1	1.00273
11790.6	0.99716	11790.6	1.00037	12176	1.00071	12176	1.00387
11792.5	0.99713	11792.5	0.99987	12179.8	1.00205	12179.8	1.00483
11794.5	0.99802	11794.5	0.99965	12183.7	1.00228	12183.7	1.00567
11796.5	0.99828	11796.5	0.99948	12187.6	1.00291	12187.6	1.00652
11798.5	1.00036	11798.5	0.99933	12191.5	1.00328	12191.5	1.00671
11800.6	1.00058	11800.6	0.99933	12195.4	1.00325	12195.4	1.00677
11802.5	1.00165	11802.5	0.99941	12199.3	1.00278	12199.3	1.00628
11804.6	1.00298	11804.6	0.99958	12203.3	1.00273	12203.3	1.00542
11806.5	1.00372	11806.5	0.99977	12207.2	1.00212	12207.2	1.0045
11808.5	1.00487	11808.5	0.99996	12211.1	1.0014	12211.1	1.00312
11810.5	1.00566	11810.5	1.00013	12215.2	0.99988	12215.2	1.00188
11812.5	1.007	11812.5	1.00035	12219.2	0.9998	12219.2	1.0007
11814.5	1.00869	11814.5	1.00068	12223.1	0.99988	12223.1	1.00005
11816.6	1.00984	11816.6	1.00096	12227.2	0.99686	12227.2	0.99954
11818.5	1.00983	11818.5	1.00122	12231.3	0.99785	12231.3	0.99926
11820.5	1.00938	11820.5	1.0012	12235.2	0.99841	12235.2	0.99895
11822.5	1.00873	11822.5	1.00105	12239.3	0.99813	12239.3	0.99884
11824.5	1.00805	11824.5	1.00035	12243.3	0.99557	12243.3	0.99879
11826.5	1.00771	11826.5	0.99963	12247.4	0.99493	12247.4	0.99851
11828.5	1.00651	11828.5	0.99898	12251.5	0.99677	12251.5	0.99772
11830.6	1.00452	11830.6	0.99812	12255.6	0.99654	12255.6	0.99694
11832.5	1.00296	11832.5	0.99718	12259.7	0.99632	12259.7	0.99643
11834.5	1.00156	11834.5	0.99581	12263.9	0.99481	12263.9	0.99635
11836.6	1.0006	11836.6	0.9945	12268	0.99659	12268	0.99666
11838.5	1.00016	11838.5	0.9934	12272.1	0.99283	12272.1	0.99739
11840.5	0.99976	11840.5	0.99289	12276.4	0.99376	12276.4	0.99869
11842.6	0.99898	11842.6	0.99261	12280.5	0.99786	12280.5	1.00021
11844.5	0.99801	11844.5	0.99285	12284.6	0.99887	12284.6	1.00197
11846.5	0.99762	11846.5	0.99321	12288.9	0.99901	12288.9	1.00389
11848.5	0.99803	11848.5	0.99434	12293.2	1.00057	12293.2	1.00571
11850.5	0.99831	11850.5	0.9962	12297.3	1.00049	12297.3	1.0073
11852.5	0.99835	11852.5	0.99823	12301.6	1.00036	12301.6	1.0088
11854.5	0.99766	11854.5	1.00043	12305.9	1.00283	12305.9	1.01021
11856.6	0.99675	11856.6	1.00245	12310.2	1.00357	12310.2	1.0109
11858.5	0.99707	11858.5	1.00422	12314.3	1.00283	12314.3	1.01099
11860.5	0.99711	11860.5	1.00579	12318.6	1.00292	12318.6	1.01081
11862.5	0.99613	11862.5	1.00694	12322.9	1.00298	12322.9	1.01012
11865.5	0.99481	11865.5	1.00776	12327.2	1.00132	12327.2	1.00919
11868.5	0.99552	11868.5	1.0087	12331.7	1.00103	12331.7	1.0079
11871.5	0.99632	11871.5	1.00969	12336	1.00076	12336	1.00673
11874.5	0.9971	11874.5	1.01041	12340.3	0.9998	12340.3	1.00564
11877.5	0.99824	11877.5	1.01084	12344.6	1.00013	12344.6	1.00497
11880.5	0.99916	11880.5	1.01114	12348.9	0.99962	12348.9	1.0046
11883.6	1.00015	11883.6	1.01128	12353.4	0.99941	12353.4	1.00437
11886.6	1.00096	11886.6	1.01089	12357.7	1.00012	12357.7	1.00419
11889.5	1.00258	11889.5	1.00981	12362.2	1.00036	12362.2	1.00401
11892.5	1.00451	11892.5	1.00859	12366.5	1.0006	12366.5	1.00383
11895.6	1.00585	11895.6	1.00762	12371	1.00051	12371	1.00364
11898.5	1.00672	11898.5	1.00631	12375.5	1.00031	12375.5	1.00345
11901.5	1.00625	11901.5	1.00459	12379.9	1.00104	12379.9	1.00327
11904.5	1.00543	11904.5	1.00283	12384.4	0.99923	12384.4	1.00308
11907.5	1.00393	11907.5	1.00148	12388.9	0.99962	12388.9	1.0029
11910.5	1.00249	11910.5	1.00052	12393.4	0.99997	12393.4	1.00271
11913.5	1.00095	11913.5	0.9994	12397.9	1.00071	12397.9	1.00252
11916.6	1.00053	11916.6	0.99874	12402.5	1.00112	12402.5	1.00233
11919.5	1.00108	11919.5	0.99875	12407	1.00107	12407	1.00214
11922.5	1.00107	11922.5	0.99904	12411.5	1.00014	12411.5	1.00195
11925.5	1.00086	11925.5	0.99943	12416.1	0.99987	12416.1	1.00177
11928.5	0.99918	11928.5	0.99977	12420.6	1.00088	12420.6	1.00158
11931.5	0.99849	11931.5	1.00034	12425.1	1.00014	12425.1	1.00139
11934.5	0.99835	11934.5	1.0009	12429.7	1.00162	12429.7	1.0012
11937.5	0.99809	11937.5	1.00141	12434.4	1.00243	12434.4	1.001
11940.6	0.99741	11940.6	1.00175	12438.9	1.00274	12438.9	1.00081
11943.5	0.99646	11943.5	1.00225	12443.7	1.00441	12443.7	1.00062
11946.5	0.99643	11946.5	1.00263	12448.2	1.00372	12448.2	1.00043
11949.5	0.99715	11949.5	1.00282	12452.9	1.00339	12452.9	1.00023
11952.5	0.9979	11952.5	1.00263	12457.5	1.00108	12457.5	1.00004
11955.5	0.99828	11955.5	1.00262	12462.2	1.00261	12462.2	0.99984
11958.5	0.99816	11958.5	1.00266	12466.8	1.00434	12466.8	0.99965
11961.5	0.99796	11961.5	1.00262	12471.6	1.00282	12471.6	0.99946
11964.5	0.99828	11964.5	1.00234	12476.3	1.00275	12476.3	0.99926
11967.6	0.99857	11967.6	1.00219	12481.1	1.00247	12481.1	0.99906
11970.5	0.99933	11970.5	1.00214	12485.8	1.00222	12485.8	0.99886
11973.5	0.99999	11973.5	1.00197	12490.6	1.00337	12490.6	0.99867
11976.5	0.99994	11976.5	1.00155	12495.3	1.00223	12495.3	0.99847
11979.5	1.00017	11979.5	1.0012	12500.1	1.0031	12500.1	0.99827
11982.6	1.00031	11982.6	1.00117	12504.9	1.00245	12504.9	0.99807
11985.5	1.0008	11985.5	1.00111	12509.6	1.00162	12509.6	0.99787
11988.6	1.00044	11988.6	1.00096	12514.4	1.00205	12514.4	0.99767
11991.5	1.00097	11991.5	1.00096	12519.2	1.00189	12519.2	0.99747
11994.5	1.00136	11994.5	1.00143	12524.2	1.00293	12524.2	0.99727
11997.5	1.00168	11997.5	1.00188	12528.9	1.00278	12528.9	0.99707
12000.5	1.00059	12000.5	1.00234	12533.7	1.00324	12533.7	0.99687
12003.6	1.00039	12003.6	1.00304	12538.7	1.00416	12538.7	0.99666
12006.6	1.0004	12006.6	1.00359	12543.5	1.00383	12543.5	0.99646
12009.5	1.00048	12009.5	1.00402	--	--	--	--
12012.5	0.99982	12012.5	1.00447	--	--	--	--
12016.6	0.99743	12016.6	1.00511	--	--	--	--
12020.5	0.99627	12020.5	1.00533	--	--	--	--
12024.5	0.99557	12024.5	1.0059	--	--	--	--
12028.5	0.99442	12028.5	1.00609	--	--	--	--
12032.5	0.99434	12032.5	1.00569	--	--	--	--
12036.6	0.99577	12036.6	1.00529	--	--	--	--
12040.5	0.99589	12040.5	1.00464	--	--	--	--
12044.6	0.99526	12044.6	1.00368	--	--	--	--
12048.5	0.9956	12048.5	1.00286	--	--	--	--
12052.6	0.99775	12052.6	1.00219	--	--	--	--
12056.5	0.99917	12056.5	1.00137	--	--	--	--
12060.5	0.99942	12060.5	1.00061	--	--	--	--
12064.6	0.99969	12064.6	1.00019	--	--	--	--
12068.5	0.99985	12068.5	0.9996	--	--	--	--
12072.7	0.99877	12072.7	0.99883	--	--	--	--
12076.6	0.99801	12076.6	0.99855	--	--	--	--
12080.5	0.9984	12080.5	0.99815	--	--	--	--
12084.6	0.99976	12084.6	0.99769	--	--	--	--
12088.6	0.99956	12088.6	0.99775	--	--	--	--
12092.5	0.99984	12092.5	0.99776	--	--	--	--
12096.5	0.99924	12096.5	0.99772	--	--	--	--
12100.6	0.998	12100.6	0.99777	--	--	--	--
12104.6	0.99858	12104.6	0.998	--	--	--	--
12108.5	0.99846	12108.5	0.99814	--	--	--	--
12112.5	0.99763	12112.5	0.99861	--	--	--	--
12116.5	0.99707	12116.5	0.9992	--	--	--	--
12120.6	0.99723	12120.6	0.99985	--	--	--	--
12124.5	0.99636	12124.5	1.0005	--	--	--	--
12128.5	0.99432	12128.5	1.00129	--	--	--	--
12132.5	0.99354	12132.5	1.00156	--	--	--	--
12136.5	0.99327	12136.5	1.00187	--	--	--	--
12140.6	0.99413	12140.6	1.00212	--	--	--	--
12144.5	0.99575	12144.5	1.00168	--	--	--	--
12148.5	0.99711	12148.5	1.0014	--	--	--	--
12152.6	0.99748	12152.6	1.00087	--	--	--	--
12156.5	0.99714	12156.5	1.00016	--	--	--	--
12160.5	0.99653	12160.5	0.99999	--	--	--	--
12164.6	0.99683	12164.6	0.99941	--	--	--	--
12169.5	0.99703	12169.5	0.99913	--	--	--	--
12174.5	0.99687	12174.5	0.99889	--	--	--	--
12179.6	0.99882	12179.6	0.99847	--	--	--	--
12184.5	1	12184.5	0.9984	--	--	--	--
12189.5	1.00006	12189.5	0.9982	--	--	--	--
12194.6	0.99989	12194.6	0.99797	--	--	--	--
12199.5	0.99962	12199.5	0.99821	--	--	--	--
12204.5	0.99909	12204.5	0.99825	--	--	--	--
12209.6	0.99981	12209.6	0.99849	--	--	--	--
12214.5	0.9989	12214.5	0.99872	--	--	--	--
12219.5	0.99882	12219.5	0.99883	--	--	--	--
12224.6	0.99898	12224.6	0.99943	--	--	--	--
12229.6	0.99964	12229.6	0.99984	--	--	--	--
12234.5	0.99931	12234.5	1.00008	--	--	--	--
12239.5	0.99918	12239.5	1.00035	--	--	--	--
12244.6	0.99967	12244.6	0.9999	--	--	--	--
12249.5	0.99975	12249.5	0.99987	--	--	--	--
12254.5	0.99903	12254.5	0.99947	--	--	--	--
12259.6	0.99888	12259.6	0.99881	--	--	--	--
12264.5	0.99857	12264.5	0.99861	--	--	--	--
12269.6	0.99787	12269.6	0.99783	--	--	--	--
12274.5	0.99758	12274.5	0.99747	11363.3	0.000207705	11363.3	0.01019
12279.5	0.99749	12279.5	0.99694	11373.3	0.000492318	11373.3	0.00752
12284.5	0.9994	12284.5	0.99652	11383.3	0.000728993	11383.3	0.00623
12289.5	1.00198	12289.5	0.99638	11393.3	-0.00154	11393.3	0.0054
12294.5	1.00326	12294.5	0.99625	11403.3	0.00311	11403.3	0.00552
12299.5	1.00241	12299.5	0.99622	11413.4	6.91396e-05	11413.4	0.00241
12304.5	1.00226	12304.5	0.99656	11423.3	0.00193	11423.3	0.00182
12309.5	1.0028	12309.5	0.99674	11433.4	0.000132096	11433.4	0.0013
12314.5	1.00302	12314.5	0.99722	11443.3	0.00279	11443.3	0.000413349
12319.5	1.00253	12319.5	0.99789	11453.3	-4.5318e-05	11453.3	0.000953873
12324.5	1.00307	12324.5	0.99833	11463.3	0.000802225	11463.3	-0.00222
12329.5	1.00431	12329.5	0.999	11473.3	-0.00512	11473.3	-0.00275
12334.5	1.00524	12334.5	0.99949	11483.3	-0.00554	11483.3	-0.00295
12339.5	1.00509	12339.5	0.99993	11493.4	-0.0024	11493.4	-0.00314
12344.6	1.00518	12344.6	1.0003	11503.3	-0.000414781	11503.3	-0.00214
12349.5	1.00568	12349.5	1.00031	11513.3	0.00781	11513.3	-0.00114
12354.7	1.0063	12354.7	1.00036	11523.3	0.00822	11523.3	0.00106
12359.5	1.00595	12359.5	1.00032	11533.3	0.01767	11533.3	0.00712
12364.5	1.00361	12364.5	0.99995	11543.3	0.03818	11543.3	0.02341
12369.7	1.00108	12369.7	0.99977	11544.3	0.03935	11544.3	0.02428
12374.6	0.99867	12374.6	0.99928	11545.3	0.04247	11545.3	0.02852
12379.6	0.99621	12379.6	0.99877	11546.3	0.04467	11546.3	0.03196
12384.6	0.99373	12384.6	0.99836	11547.3	0.04796	11547.3	0.03507
12389.5	0.99131	12389.5	0.99788	11548.3	0.05154	11548.3	0.03965
12394.5	0.98884	12394.5	0.99768	11549.3	0.05507	11549.3	0.04575
12399.5	0.9864	12399.5	0.99758	11550.4	0.05956	11550.4	0.05271
12404.5	0.98392	12404.5	0.99708	11551.2	0.06432	11551.2	0.05842
12409.5	0.98147	12409.5	0.9969	11552.2	0.0711	11552.2	0.06633
12414.6	0.97894	12414.6	0.99664	11553.3	0.07948	11553.3	0.07747
12419.5	0.97654	12419.5	0.99661	11554.3	0.08985	11554.3	0.09097
12424.6	0.97405	12424.6	0.99686	11555.3	0.10157	11555.3	0.10655
12429.6	0.97161	12429.6	0.99707	11556.3	0.11838	11556.3	0.12653
12434.6	0.96915	12434.6	0.99726	11557.3	0.14054	11557.3	0.15235
12439.5	0.9667	12439.5	0.9977	11558.3	0.1707	11558.3	0.18371
12444.5	0.96425	12444.5	0.99797	11559.4	0.21028	11559.4	0.23131
12449.5	0.96179	12449.5	0.99845	11560.2	0.25351	11560.2	0.28556
12454.6	0.9593	12454.6	0.99879	11561.3	0.32763	11561.3	0.37826
12459.5	0.95687	12459.5	0.99906	11562.3	0.43173	11562.3	0.50512
12464.6	0.95438	12464.6	0.9994	11563.3	0.57905	11563.3	0.67479
12469.5	0.95196	12469.5	0.99951	11564.3	0.76952	11564.3	0.88355
12474.7	0.9494	12474.7	0.99958	11565.3	0.98309	11565.3	1.07663
12479.5	0.94701	12479.5	0.99976	11566.3	1.15221	11566.3	1.18597
12484.5	0.94457	12484.5	0.99951	11567.4	1.23279	11567.4	1.19882
12489.5	0.94211	12489.5	0.99936	11568.2	1.24478	11568.2	1.16388
12494.5	0.93963	12494.5	0.99907	11569.3	1.21963	11569.3	1.11146
12499.6	0.93716	12499.6	0.99868	11570.3	1.17294	11570.3	1.06462
12504.5	0.93473	12504.5	0.99857	11571.3	1.12042	11571.3	1.0269
12509.5	0.93227	12509.5	0.99826	11572.3	1.07302	11572.3	0.99754
12514.6	0.92977	12514.6	0.99811	11573.3	1.03315	11573.3	0.97625
12519.5	0.92733	12519.5	0.99801	11574.3	1.00541	11574.3	0.96025
12524.5	0.92487	12524.5	0.99788	11575.4	0.98597	11575.4	0.95339
12529.5	0.92243	12529.5	0.99801	11576.2	0.97386	11576.2	0.95366
12534.7	0.91989	12534.7	0.99788	11577.3	0.96889	11577.3	0.96043
12539.5	0.91751	12539.5	0.99788	11578.3	0.97203	11578.3	0.97342
12544.5	0.91505	12544.5	0.99801	11579.3	0.97694	11579.3	0.98563
12549.7	0.91248	12549.7	0.99788	11580.3	0.98048	11580.3	0.99458
12554.6	0.91006	12554.6	0.99788	11581.3	0.98266	11581.3	0.99357
12559.5	0.90768	12559.5	0.99801	11582.4	0.976	11582.4	0.98314
12564.6	0.90516	12564.6	0.99788	11583.2	0.97014	11583.2	0.97112
				11584.3	0.95762	11584.3	0.95866
				11585.3	0.95273	11585.3	0.95043
				11586.3	0.95157	11586.3	0.94812
				11587.3	0.95469	11587.3	0.94962
				11588.4	0.96088	11588.4	0.95355
				11589.4	0.97138	11589.4	0.96272
				11590.2	0.98083	11590.2	0.97531
				11591.3	0.99422	11591.3	0.99354
				11592.3	1.00601	11592.3	1.01431
				11593.3	1.01837	11593.3	1.0319
				11594.3	1.025	11594.3	1.04357
				11595.4	1.02501	11595.4	1.04496
				11596.2	1.02182	11596.2	1.03824
				11597.3	1.01418	11597.3	1.02768
				11598.3	1.00395	11598.3	1.01611
				11599.3	0.99441	11599.3	1.003
				11600.3	0.98864	11600.3	0.99279
				11601.4	0.97937	11601.4	0.98593
				11602.2	0.97693	11602.2	0.98235
				11603.3	0.97188	11603.3	0.98032
				11604.3	0.96884	11604.3	0.97721
				11605.3	0.96495	11605.3	0.97153
				11606.3	0.96218	11606.3	0.96584
				11607.4	0.96062	11607.4	0.96118
				11608.4	0.96229	11608.4	0.95913
				11609.4	0.96371	11609.4	0.96127
				11610.4	0.96845	11610.4	0.96595
				11611.6	0.97665	11611.6	0.97351
				11612.6	0.98105	11612.6	0.98262
				11613.8	0.98568	11613.8	0.99454
				11614.8	0.99564	11614.8	1.00264
				11616	1.00583	11616	1.01336
				11617.2	1.01661	11617.2	1.0222
				11618.4	1.0254	11618.4	1.03164
				11619.5	1.03152	11619.5	1.03787
				11620.7	1.0352	11620.7	1.03909
				11621.9	1.03716	11621.9	1.03862
				11623.1	1.03523	11623.1	1.03522
				11624.2	1.03283	11624.2	1.03047
				11625.6	1.03009	11625.6	1.02673
				11626.7	1.02462	11626.7	1.0233
				11627.9	1.02091	11627.9	1.01862
				11629.2	1.01654	11629.2	1.01417
				11630.6	1.01119	11630.6	1.01029
				11631.7	1.00718	11631.7	1.00768
				11633.1	1.00428	11633.1	1.00621
				11634.4	1.00014	11634.4	1.00232
				11635.7	0.99666	11635.7	0.99871
				11637	0.99409	11637	0.99477
				11638.4	0.99105	11638.4	0.98917
				11639.8	0.98383	11639.8	0.98399
				11641.2	0.97889	11641.2	0.97783
				11642.5	0.97477	11642.5	0.97325
				11644	0.97135	11644	0.96703
				11645.3	0.96965	11645.3	0.96428
				11646.8	0.96674	11646.8	0.96044
				11648.2	0.96564	11648.2	0.95966
				11649.6	0.96547	11649.6	0.9602
				11651	0.96685	11651	0.96266
				11652.5	0.96773	11652.5	0.96453
				11654	0.97208	11654	0.96876
				11655.5	0.97759	11655.5	0.97568
				11657.1	0.98233	11657.1	0.98417
				11658.6	0.98575	11658.6	0.99049
				11660.1	0.98915	11660.1	0.99674
				11661.7	0.99253	11661.7	1.00105
				11663.2	0.99563	11663.2	1.00643
				11664.8	0.99802	11664.8	1.00608
				11666.3	0.99896	11666.3	1.00593
				11667.9	1.00048	11667.9	1.00628
				11669.5	1.00015	11669.5	1.00579
				11671.2	0.99346	11671.2	1.00594
				11672.8	0.99566	11672.8	1.00301
				11674.4	0.99556	11674.4	1.00249
				11676.1	0.99649	11676.1	1.00104
				11677.7	0.99838	11677.7	1.00044
				11679.5	0.99897	11679.5	0.99982
				11681.1	1.00095	11681.1	0.99993
				11682.7	1.00074	11682.7	1.00227
				11684.5	1.00089	11684.5	1.00444
				11686.3	1.00025	11686.3	1.0072
				11687.9	1.00132	11687.9	1.00834
				11689.7	1.00283	11689.7	1.0096
				11691.5	1.00237	11691.5	1.0098
				11693.3	1.00007	11693.3	1.00636
				11695.1	0.99913	11695.1	1.00449
				11696.9	0.99568	11696.9	0.99797
				11698.6	0.99052	11698.6	0.99237
				11700.4	0.98724	11700.4	0.98645
				11702.4	0.98298	11702.4	0.98129
				11704.1	0.97907	11704.1	0.97537
				11705.9	0.97626	11705.9	0.96974
				11707.9	0.97609	11707.9	0.968
				11709.8	0.97578	11709.8	0.96941
				11711.6	0.9773	11711.6	0.96962
				11713.5	0.97958	11713.5	0.972
				11715.5	0.982	11715.5	0.97678
				11717.4	0.98345	11717.4	0.98039
				11719.4	0.98772	11719.4	0.98551
				11721.3	0.99227	11721.3	0.99044
				11723.3	0.99709	11723.3	0.99481
				11725.3	0.99848	11725.3	0.99831
				11727.3	1.00056	11727.3	1.00123
				11729.2	1.00233	11729.2	1.00324
				11731.3	1.00407	11731.3	1.00582
				11733.3	1.0061	11733.3	1.00789
				11735.4	1.0061	11735.4	1.00966
				11737.5	1.00599	11737.5	1.01017
				11739.4	1.00628	11739.4	1.01011
				11741.5	1.00698	11741.5	1.00995
				11743.6	1.00696	11743.6	1.00906
				11745.7	1.00733	11745.7	1.00947
				11747.8	1.00787	11747.8	1.01133
				11749.9	1.01042	11749.9	1.01399
				11752.2	1.01257	11752.2	1.01693
				11754.3	1.014	11754.3	1.01956
				11756.4	1.01359	11756.4	1.01971
				11758.6	1.01199	11758.6	1.01838
				11760.7	1.00899	11760.7	1.01386
				11763	1.00413	11763	1.00712
				11765.3	1.00117	11765.3	1.00104
				11767.5	0.99723	11767.5	0.99424
				11769.6	0.99369	11769.6	0.9904
				11771.9	0.99097	11771.9	0.98736
				11774.2	0.98822	11774.2	0.98493
				11776.4	0.98794	11776.4	0.98339
				11778.8	0.98807	11778.8	0.98216
				11781.1	0.98738	11781.1	0.98171
				11783.4	0.98583	11783.4	0.98211
				11785.6	0.9858	11785.6	0.98289
				11788	0.9866	11788	0.9834
				11790.3	0.98957	11790.3	0.98409
				11792.7	0.99198	11792.7	0.98503
				11795.2	0.99302	11795.2	0.98664
				11797.4	0.99438	11797.4	0.98984
				11799.9	0.99604	11799.9	0.99404
				11802.3	1.00003	11802.3	0.99833
				11804.7	1.00255	11804.7	1.0038
				11807.1	1.00645	11807.1	1.0092
				11809.6	1.00997	11809.6	1.01463
				11812	1.01281	11812	1.01923
				11814.6	1.01533	11814.6	1.0224
				11817	1.01493	11817	1.02333
				11819.4	1.01569	11819.4	1.02485
				11822	1.01572	11822	1.02176
				11824.4	1.01171	11824.4	1.01882
				11827	1.00998	11827	1.01592
				11829.6	1.0059	11829.6	1.01082
				11832.2	1.00344	11832.2	1.00427
				11834.6	1.00033	11834.6	0.99878
				11837.2	0.99766	11837.2	0.99338
				11839.8	0.9951	11839.8	0.98996
				11842.4	0.99344	11842.4	0.9875
				11845.2	0.99218	11845.2	0.98599
				11847.8	0.99258	11847.8	0.98678
				11850.4	0.99275	11850.4	0.98878
				11853	0.99419	11853	0.99033
				11855.7	0.99579	11855.7	0.99224
				11858.3	0.99653	11858.3	0.99311
				11861.1	0.9964	11861.1	0.99263
				11863.7	0.99661	11863.7	0.99206
				11866.4	0.99483	11866.4	0.99104
				11869.2	0.9944	11869.2	0.99056
				11872	0.99461	11872	0.99117
				11874.7	0.99482	11874.7	0.99309
				11877.5	0.99905	11877.5	0.99613
				11880.2	1.00213	11880.2	0.99946
				11883	1.00515	11883	1.00286
				11885.8	1.00492	11885.8	1.00701
				11888.5	1.00447	11888.5	1.01052
				11891.5	1.00853	11891.5	1.01371
				11894.2	1.01079	11894.2	1.01532
				11897.2	1.01069	11897.2	1.01667
				11899.9	1.00765	11899.9	1.01664
				11902.9	1.00734	11902.9	1.01476
				11905.8	1.00704	11905.8	1.01124
				11908.6	1.00261	11908.6	1.00678
				11911.5	1.00026	11911.5	1.00221
				11914.4	0.99857	11914.4	0.99758
				11917.4	0.9965	11917.4	0.99428
				11920.3	0.99535	11920.3	0.99207
				11923.2	0.99571	11923.2	0.99136
				11926.2	0.9952	11926.2	0.99163
				11929.3	0.9961	11929.3	0.99235
				11932.2	0.99698	11932.2	0.99379
				11935.2	0.99764	11935.2	0.99473
				11938.3	0.99818	11938.3	0.99577
				11941.2	0.99966	11941.2	0.99675
				11944.3	1.00061	11944.3	0.99735
				11947.4	0.99944	11947.4	0.99703
				11950.4	0.99824	11950.4	0.99636
				11953.5	0.99788	11953.5	0.99585
				11956.6	0.99762	11956.6	0.99535
				11959.7	0.99938	11959.7	0.99554
				11962.8	0.99957	11962.8	0.99704
				11966	0.999	11966	0.99952
				11969.1	1.00182	11969.1	1.00193
				11972.2	1.00448	11972.2	1.00423
				11975.5	1.00589	11975.5	1.00594
				11978.6	1.00542	11978.6	1.00688
				11981.7	1.00474	11981.7	1.0081
				11985	1.00642	11985	1.00905
				11988.1	1.00753	11988.1	1.00987
				11991.4	1.00816	11991.4	1.01035
				11994.7	1.0076	11994.7	1.01012
				11997.8	1.00608	11997.8	1.00943
				12001.1	1.00522	12001.1	1.00781
				12004.4	1.00399	12004.4	1.00504
				12007.7	1.00196	12007.7	1.00159
				12011	0.99897	12011	0.99785
				12014.3	0.99692	12014.3	0.99382
				12017.6	0.99537	12017.6	0.99064
				12020.9	0.99178	12020.9	0.98882
				12024.4	0.9917	12024.4	0.98819
				12027.7	0.99482	12027.7	0.98864
				12031	0.99411	12031	0.98982
				12034.5	0.99444	12034.5	0.99135
				12037.8	0.99651	12037.8	0.9927
				12041.2	0.99742	12041.2	0.99434
				12044.7	0.99638	12044.7	0.99652
				12048	0.99718	12048	0.99813
				12051.5	0.99959	12051.5	0.99943
				12055	1.00017	12055	1.00097
				12058.5	1.00088	12058.5	1.00212
				12062	1.0029	12062	1.00357
				12065.4	1.00338	12065.4	1.00432
				12068.9	1.00434	12068.9	1.00502
				12072.4	1.0044	12072.4	1.0056
				12076.1	1.00514	12076.1	1.00627
				12079.6	1.00465	12079.6	1.00673
				12083.1	1.00228	12083.1	1.00679
				12086.7	1.00208	12086.7	1.00645
				12090.2	1.00223	12090.2	1.00545
				12093.9	1.00285	12093.9	1.00411
				12097.4	1.00108	12097.4	1.00292
				12101	1.00081	12101	1.00188
				12104.7	1.00035	12104.7	1.00149
				12108.4	0.99908	12108.4	1.00047
				12111.9	0.9986	12111.9	0.99806
				12115.6	0.99857	12115.6	0.99665
				12119.2	0.99688	12119.2	0.99555
				12122.9	0.99455	12122.9	0.99463
				12126.6	0.99498	12126.6	0.9937
				12130.5	0.99594	12130.5	0.99271
				12134.1	0.99679	12134.1	0.99227
				12137.8	0.9944	12137.8	0.99234
				12141.7	0.9947	12141.7	0.99282
				12145.4	0.99557	12145.4	0.99386
				12149.1	0.99573	12149.1	0.99502
				12152.9	0.99668	12152.9	0.99604
				12156.8	0.99834	12156.8	0.99709
				12160.5	0.99844	12160.5	0.99833
				12164.4	0.99878	12164.4	1.00004
				12168.2	1.00041	12168.2	1.00159
				12172.1	1.0021	12172.1	1.00273
				12176	1.00071	12176	1.00387
				12179.8	1.00205	12179.8	1.00483
				12183.7	1.00228	12183.7	1.00567
				12187.6	1.00291	12187.6	1.00652
				12191.5	1.00328	12191.5	1.00671
				12195.4	1.00325	12195.4	1.00677
				12199.3	1.00278	12199.3	1.00628
				12203.3	1.00273	12203.3	1.00542
				12207.2	1.00212	12207.2	1.0045
				12211.1	1.0014	12211.1	1.00312
				12215.2	0.99988	12215.2	1.00188
				12219.2	0.9998	12219.2	1.0007
				12223.1	0.99988	12223.1	1.00005
				12227.2	0.99686	12227.2	0.99954
				12231.3	0.99785	12231.3	0.99926
				12235.2	0.99841	12235.2	0.99895
				12239.3	0.99813	12239.3	0.99884
				12243.3	0.99557	12243.3	0.99879
				12247.4	0.99493	12247.4	0.99851
				12251.5	0.99677	12251.5	0.99772
				12255.6	0.99654	12255.6	0.99694
				12259.7	0.99632	12259.7	0.99643
				12263.9	0.99481	12263.9	0.99635
				12268	0.99659	12268	0.99666
				12272.1	0.99283	12272.1	0.99739
				12276.4	0.99376	12276.4	0.99869
				12280.5	0.99786	12280.5	1.00021
				12284.6	0.99887	12284.6	1.00197
				12288.9	0.99901	12288.9	1.00389
				12293.2	1.00057	12293.2	1.00571
				12297.3	1.00049	12297.3	1.0073
				12301.6	1.00036	12301.6	1.0088
				12305.9	1.00283	12305.9	1.01021
				12310.2	1.00357	12310.2	1.0109
				12314.3	1.00283	12314.3	1.01099
				12318.6	1.00292	12318.6	1.01081
				12322.9	1.00298	12322.9	1.01012
				12327.2	1.00132	12327.2	1.00919
				12331.7	1.00103	12331.7	1.0079
				12336	1.00076	12336	1.00673
				12340.3	0.9998	12340.3	1.00564
				12344.6	1.00013	12344.6	1.00497
				12348.9	0.99962	12348.9	1.0046
				12353.4	0.99941	12353.4	1.00437
				12357.7	1.00012	12357.7	1.00419
				12362.2	1.00036	12362.2	1.00401
				12366.5	1.0006	12366.5	1.00383
				12371	1.00051	12371	1.00364
				12375.5	1.00031	12375.5	1.00345
				12379.9	1.00104	12379.9	1.00327
				12384.4	0.99923	12384.4	1.00308
				12388.9	0.99962	12388.9	1.0029
				12393.4	0.99997	12393.4	1.00271
				12397.9	1.00071	12397.9	1.00252
				12402.5	1.00112	12402.5	1.00233
				12407	1.00107	12407	1.00214
				12411.5	1.00014	12411.5	1.00195
				12416.1	0.99987	12416.1	1.00177
				12420.6	1.00088	12420.6	1.00158
				12425.1	1.00014	12425.1	1.00139
				12429.7	1.00162	12429.7	1.0012
				12434.4	1.00243	12434.4	1.001
				12438.9	1.00274	12438.9	1.00081
				12443.7	1.00441	12443.7	1.00062
				12448.2	1.00372	12448.2	1.00043
				12452.9	1.00339	12452.9	1.00023
				12457.5	1.00108	12457.5	1.00004
				12462.2	1.00261	12462.2	0.99984
				12466.8	1.00434	12466.8	0.99965
				12471.6	1.00282	12471.6	0.99946
				12476.3	1.00275	12476.3	0.99926
				12481.1	1.00247	12481.1	0.99906
				12485.8	1.00222	12485.8	0.99886
				12490.6	1.00337	12490.6	0.99867
				12495.3	1.00223	12495.3	0.99847
				12500.1	1.0031	12500.1	0.99827
				12504.9	1.00245	12504.9	0.99807
				12509.6	1.00162	12509.6	0.99787
				12514.4	1.00205	12514.4	0.99767
				12519.2	1.00189	12519.2	0.99747
				12524.2	1.00293	12524.2	0.99727
				12528.9	1.00278	12528.9	0.99707
				12533.7	1.00324	12533.7	0.99687
				12538.7	1.00416	12538.7	0.99666
				12543.5	1.00383	12543.5	0.99646

[truncated: 56 more sheets: Figure 2f, Figure 2g, Figure 3b, Figure 3c~f, Figure 3g, Figure 3h, Figure 3i, Figure 5a, Figure 5b, Figure 5c, Figure 5d, Figure 5e, Figure 5f, Figure S4, Figure S5a, FigureS5b, FigureS5c, FigureS5d, FigureS5e, FigureS5f …]
